# Supplementary material for: APP Deletion Accounts for Age-Dependent Changes in the Bioenergetic Metabolism and in Hyperphosphorylated CaMKII at Stimulated Hippocampal Presynaptic Active Zones
Source: Front Synaptic Neurosci. 2017 Jan 20;9:1. doi: 10.3389/fnsyn.2017.00001 (PMC5247443; doi:10.3389/fnsyn.2017.00001)
Supplement: Supplementary file 1 [file DataSheet_1.xlsx]

## Sheet: intersection_all_datasets
	◄Core Proteome►		changes in abundance									standard deviation [%]
No.	Protein names	UniProt. Acc.	① young APP-KO/wt	② old APP-KO/wt	③ young wt stim/unstim	④ young APP-KO stim/unstim	⑤ old APP-KO stim/unstim	Gene names (primary)	Community	Subcommunity	Localization	① young APP-KO/wt	② old APP-KO/wt	③ young wt stim/unstim	④ young APP-KO stim/unstim	⑤ old APP-KO stim/unstim
1	1-phosphatidylinositol 4,5-bisphosphate phosphodiesterase beta-1 (EC 3.1.4.11) (PLC-154) (Phosphoinositide phospholipase C-beta-1) (Phospholipase C-beta-1) (PLC-beta-1)	Q9Z1B3	0.946414	0.997289	1.00727	0.97249	0.956936	Plcb1	2	2. 5	Plasma Membrane	4.1	2.9	2.1	3.7	2.7
2	14-3-3 protein beta/alpha (Protein kinase C inhibitor protein 1) (KCIP-1) [Cleaved into: 14-3-3 protein beta/alpha, N-terminally processed]	Q9CQV8	0.81049	1.12808	1.00329	0.972507	0.917559	Ywhab	1	1. 2	Signaling Cascade	3.4	3.4	4.1	3.4	3.8
3	14-3-3 protein epsilon (14-3-3E)	P62259	0.772294	1.09519	0.969488	0.998007	0.89783	Ywhae	1	1. 4	Signaling Cascade	3.3	1.9	2.7	2.3	3.3
4	14-3-3 protein eta	P68510	0.806532	0.988099	0.978003	0.947051	0.904059	Ywhah	1	1. 10	Signaling Cascade	3.4	4.8	3.1	2.6	4.2
5	14-3-3 protein gamma [Cleaved into: 14-3-3 protein gamma, N-terminally processed]	P61982	0.867378	1.08031	1.00664	0.932512	0.900422	Ywhag	1	1. 4	Signaling Cascade	3.2	4.4	5.9	6.4	5
6	14-3-3 protein theta (14-3-3 protein tau)	P68254	0.886168	1.02167	0.977461	0.981607	0.910788	Ywhaq	1	1. 2	Signaling Cascade	11.3	4.3	2.9	2.6	3.2
7	14-3-3 protein zeta/delta (Protein kinase C inhibitor protein 1) (KCIP-1) (SEZ-2)	P63101	0.813005	1.15892	0.971235	1.01023	0.902769	Ywhaz	1	1. 4	Signaling Cascade	2.5	5.8	3.5	5.4	4.5
8	2',3'-cyclic-nucleotide 3'-phosphodiesterase (CNP) (CNPase) (EC 3.1.4.37)	P16330	0.836775	1.05824	0.94975	0.931128	0.976806	Cnp	1	1. 9	Signaling Cascade	1.7	3	2.3	2.6	2.7
9	3-hydroxyacyl-CoA dehydrogenase type-2 (EC 1.1.1.35) (17-beta-hydroxysteroid dehydrogenase 10) (17-beta-HSD 10) (EC 1.1.1.51) (3-hydroxy-2-methylbutyryl-CoA dehydrogenase) (EC 1.1.1.178) (3-hydroxyacyl-CoA dehydrogenase type II) (Endoplasmic reticulum-associated amyloid beta-peptide-binding protein) (Mitochondrial ribonuclease P protein 2) (Mitochondrial RNase P protein 2) (Type II HADH)	O08756	1.01733	0.912517	0.967471	0.938518	0.996138	Hsd17b10	5	5. 1	Mitochondrion	4.1	7	3.7	6.4	5.1
10	3-ketoacyl-CoA thiolase, mitochondrial (EC 2.3.1.16) (Acetyl-CoA acyltransferase) (Beta-ketothiolase) (Mitochondrial 3-oxoacyl-CoA thiolase)	Q8BWT1	1.0695	0.961284	0.998026	0.974863	1.0276	Acaa2	5	5. 1	Mitochondrion	1.5	4.8	3.4	4.2	5
11	4-aminobutyrate aminotransferase, mitochondrial (EC 2.6.1.19) ((S)-3-amino-2-methylpropionate transaminase) (EC 2.6.1.22) (GABA aminotransferase) (GABA-AT) (Gamma-amino-N-butyrate transaminase) (GABA transaminase) (GABA-T) (L-AIBAT)	P61922	1.16941	0.849572	0.968605	0.911591	0.95	Abat	5	5. 2	Mitochondrion	2.6	2.9	3.6	3.4	3.7
12	60 kDa heat shock protein, mitochondrial (60 kDa chaperonin) (Chaperonin 60) (CPN60) (HSP-65) (Heat shock protein 60) (HSP-60) (Hsp60) (Mitochondrial matrix protein P1)	P63038	1.1173	0.774237	1.00201	0.984111	1.02386	Hspd1	6	6. 1	Mitochondrion	0.5	3.1	2.8	2.5	2.3
13	Acetyl-CoA acetyltransferase, mitochondrial (EC 2.3.1.9) (Acetoacetyl-CoA thiolase)	Q8QZT1	1.11632	0.880874	0.94773	0.978382	1.01651	Acat1	5	5. 1	Mitochondrion	2.2	4.3	3.9	3.1	3.8
14	Aconitate hydratase, mitochondrial (Aconitase) (EC 4.2.1.3) (Citrate hydro-lyase)	Q99KI0	1.13805	0.75649	0.923179	0.899606	0.957789	Aco2	4	4. 1	Mitochondrion	0.5	3.8	1.7	2.2	2.4
15	Actin-related protein 2 (Actin-like protein 2)	P61161	1.0046	1.00437	1.0214	1.00258	0.947453	Actr2	1	1. 8	Cytoskeleton	1.8	8.7	11.9	7.4	5.6
16	Actin-related protein 2/3 complex subunit 1A (SOP2-like protein) (Sid 329)	Q9R0Q6	1.01645	0.943057	1.03571	1.01459	0.931935	Arpc1a	1	1. 8	Cytoskeleton	2.4	4.2	3.4	2.4	2.2
17	Actin-related protein 2/3 complex subunit 2 (Arp2/3 complex 34 kDa subunit) (p34-ARC)	Q9CVB6	1.00865	1.01597	1.02715	1.01829	0.927126	Arpc2	1	1. 8	Cytoskeleton	4.1	2.8	3.4	3	3.9
18	Actin-related protein 2/3 complex subunit 4 (Arp2/3 complex 20 kDa subunit) (p20-ARC)	P59999	0.878967	1.05596	1.05749	1.05298	0.937336	Arpc4	1	1. 8	Cytoskeleton	3.1	3.8	4.2	2.4	4.2
19	Actin-related protein 2/3 complex subunit 5 (Arp2/3 complex 16 kDa subunit) (p16-ARC)	Q9CPW4	0.905273	1.13695	1.00133	1.09482	0.980462	Arpc5	1	1. 8	Cytoskeleton	5.2	5.3	2	4.5	7.6
20	Actin-related protein 2/3 complex subunit 5-like protein (Arp2/3 complex 16 kDa subunit 2) (ARC16-2)	Q9D898	0.96696	1.07466	1.11507	1.05532	0.961538	Arpc5l	1	1. 8	Cytoskeleton	5.5	21.7	3.3	3.3	3.6
21	Actin-related protein 3 (Actin-like protein 3)	Q99JY9	1.03122	1.07859	1.00266	1.00828	0.899097	Actr3	1	1. 8	Cytoskeleton	6.1	4.8	3.9	2.7	2.5
22	Actin, alpha cardiac muscle 1 (Alpha-cardiac actin)	P68033	1.16898	1.0676	1.02349	1.05314	0.989026	Actc1	1	1. 1	Cytoskeleton	12	12	10.8	10.4	5.4
23	Actin, cytoplasmic 1 (Beta-actin) [Cleaved into: Actin, cytoplasmic 1, N-terminally processed]	P60710	1.04289	1.13869	1.0857	1.05674	1.00492	Actb	1	1. 8	Cytoskeleton	0.4	5.2	5.3	3.5	3.2
24	Acyl-coenzyme A thioesterase 13 (Acyl-CoA thioesterase 13) (EC 3.1.2.-) (Thioesterase superfamily member 2) [Cleaved into: Acyl-coenzyme A thioesterase 13, N-terminally processed]	Q9CQR4	1.06546	0.833445	0.969425	0.984127	1.02555	Acot13	3	3. 1	Signaling Cascade	2.3	4.1	2.1	2.6	3.6
25	Adapter molecule crk (Proto-oncogene c-Crk) (p38)	Q64010	0.995569	1.11895	1.00331	1.0226	0.985267	Crk	1	1. 4	Signaling Cascade	2.6	3.1	5.2	2.8	4
26	Adaptin ear-binding coat-associated protein 1 (NECAP endocytosis-associated protein 1) (NECAP-1)	Q9CR95	0.93289	0.889492	0.984883	1.01811	0.898709	Necap1	2	2. 3	Plasma Membrane	8.9	10.4	5.4	4.3	15.3
27	Adenylate kinase isoenzyme 1 (AK 1) (EC 2.7.4.3) (EC 2.7.4.6) (ATP-AMP transphosphorylase 1) (ATP:AMP phosphotransferase) (Adenylate monophosphate kinase) (Myokinase)	Q9R0Y5	1.01453	0.949869	1.02341	1.081	0.969697	Ak1	4	4. 2	Plasma Membrane	5.8	6.1	4.6	5.3	2.7
28	Adenylyl cyclase-associated protein 1 (CAP 1)	P40124	1.00893	1.09234	1.05328	1.02315	0.970549	Cap1	1	1. 8	Plasma Membrane	3	3.5	4.9	4.5	6.7
29	Adenylyl cyclase-associated protein 2 (CAP 2)	Q9CYT6	0.99314	1.19118	1.02239	1.01343	0.980442	Cap2	1	1. 8	Plasma Membrane	3.1	4.6	5.1	2.6	2.5
30	ADP-ribosylation factor 6	P62331	0.998561	1.07336	1.07289	1.03232	1.01626	Arf6	2	2. 5	Signaling Cascade	2.3	5.6	4.6	6.3	3.4
31	ADP-ribosylation factor GTPase-activating protein 1 (ARF GAP 1) (ADP-ribosylation factor 1 GTPase-activating protein) (ARF1 GAP) (ARF1-directed GTPase-activating protein)	Q9EPJ9	0.960323	1.03584	0.906984	0.90329	0.852755	Arfgap1	2	2. 5	Signaling Cascade	2.7	3.9	5	5.3	6.7
32	ADP/ATP translocase 1 (ADP,ATP carrier protein 1) (ADP,ATP carrier protein, heart/skeletal muscle isoform T1) (Adenine nucleotide translocator 1) (ANT 1) (Solute carrier family 25 member 4) (mANC1)	P48962	1.12395	0.629404	0.945279	0.930394	1.00065	Slc25a4	1	1. 5	Mitochondrion	1.3	6.6	3.3	5.9	2.9
33	ADP/ATP translocase 2 (ADP,ATP carrier protein 2) (Adenine nucleotide translocator 2) (ANT 2) (Solute carrier family 25 member 5) [Cleaved into: ADP/ATP translocase 2, N-terminally processed]	P51881	1.10723	0.629529	0.957599	0.9258	1.05954	Slc25a5	1	1. 5	Mitochondrion	2.3	7.8	3.9	2.4	2.5
34	Aldehyde dehydrogenase, mitochondrial (EC 1.2.1.3) (AHD-M1) (ALDH class 2) (ALDH-E2) (ALDHI)	P47738	1.12274	0.729321	0.935801	0.988776	1.08706	Aldh2	5	5. 2	Mitochondrion	2.6	5.2	2.7	3	2.6
35	Aldose reductase (AR) (EC 1.1.1.21) (Aldehyde reductase)	P45376	1.01953	1.08848	0.980647	1.00065	0.995366	Akr1b1	5	5. 4	Cytoplasm	4.1	2	2.6	3.2	4.1
36	Alpha-actinin-1 (Alpha-actinin cytoskeletal isoform) (F-actin cross-linking protein) (Non-muscle alpha-actinin-1)	Q7TPR4	1.14686	0.971259	1.04325	1.02542	0.98554	Actn1	2	2. 7	Cytoskeleton	3.7	3.1	3.3	3.4	2.6
37	Alpha-actinin-4 (Non-muscle alpha-actinin 4)	P57780	1.00308	1.09589	1.02276	0.980052	0.979368	Actn4	1	1. 2	Cytoskeleton	1	4	4.9	7.5	3.1
38	Alpha-aminoadipic semialdehyde dehydrogenase (Alpha-AASA dehydrogenase) (EC 1.2.1.31) (Aldehyde dehydrogenase family 7 member A1) (EC 1.2.1.3) (Antiquitin-1) (Betaine aldehyde dehydrogenase) (EC 1.2.1.8) (Delta1-piperideine-6-carboxylate dehydrogenase) (P6c dehydrogenase)	Q9DBF1	1.11157	0.801741	0.9923	1.06808	1.08103	Aldh7a1	5	5. 2	Signaling Cascade	1.7	4	2.9	1.9	4.3
39	Alpha-centractin (Centractin) (ARP1) (Actin-RPV) (Centrosome-associated actin homolog)	P61164	1.1173	0.841604	0.997756	1.01603	0.967143	Actr1a	1	1. 10	Cytoskeleton	4.4	5.5	3.5	3.4	10.5
40	Alpha-enolase (EC 4.2.1.11) (2-phospho-D-glycerate hydro-lyase) (Enolase 1) (Non-neural enolase) (NNE)	P17182	1.02568	1.08699	1.1498	1.21098	0.994607	Eno1	4	4. 2	Synaptic Vesicle	0.7	2.9	2.8	2.8	3.3
41	Alpha-internexin (Alpha-Inx) (66 kDa neurofilament protein) (NF-66) (Neurofilament-66)	P46660	0.98483	1.17089	1.00067	0.965991	0.981439	Ina	1	1. 4	Cytoskeleton	2.5	3.4	2.5	2.3	2.9
42	Alpha-soluble NSF attachment protein (SNAP-alpha) (N-ethylmaleimide-sensitive factor attachment protein alpha)	Q9DB05	1.00768	1.03886	0.924097	0.927488	0.933355	Napa	1	1. 3	Plasma Membrane	6.6	2.4	2.7	2.5	2
43	Alpha-synuclein (Non-A beta component of AD amyloid) (Non-A4 component of amyloid precursor) (NACP)	O55042	0.83591	0.870936	1.03606	1.03261	0.881041	Snca	1	1. 3	Synaptic Vesicle	4.2	4.5	3	2	3.5
44	Amine oxidase [flavin-containing] A (EC 1.4.3.4) (Monoamine oxidase type A) (MAO-A)	Q64133	1.04528	1.03113	0.962729	0.959433	1.05388	Maoa	5	5. 2	Mitochondrion	3.3	3.1	1.6	12.5	3.7
45	Amine oxidase [flavin-containing] B (EC 1.4.3.4) (Monoamine oxidase type B) (MAO-B)	Q8BW75	1.02836	0.942237	0.838412	0.941818	1.08908	Maob	5	5. 2	Mitochondrion	2.6	4.5	7	3.6	4.5
46	Amphiphysin	Q7TQF7	0.980951	1.02964	1.00999	1.02359	0.937459	Amph	2	2. 2	Synaptic Vesicle	3.5	2.8	2.7	2.9	4
47	Amyloid beta A4 precursor protein-binding family B member 1 (Protein Fe65)	Q9QXJ1	1	1	1	1	1	Apbb1	1	1. 2	Signaling Cascade	0	0	0	0	0
48	Amyloid beta A4 protein (ABPP) (APP) (Alzheimer disease amyloid A4 protein homolog) (Amyloidogenic glycoprotein) (AG) [Cleaved into: N-APP; Soluble APP-alpha (S-APP-alpha); Soluble APP-beta (S-APP-beta); C99 (APP-C99); Beta-amyloid protein 42 (Beta-APP42); Beta-amyloid protein 40 (Beta-APP40); C83; P3(42); P3(40); C80; Gamma-secretase C-terminal fragment 59 (APP-C59) (Amyloid intracellular domain…	P12023	1	1	1	1	1	App	1	1. 2	Plasma Membrane	0	0	0	0	0
49	Amyloid-like protein 1 (APLP) (APLP-1) [Cleaved into: C30]	Q03157	1	1	1	1	1	Aplp1	1	1. 2	Plasma Membrane	0	0	0	0	0
50	Amyloid-like protein 2 (APLP-2) (CDEI box-binding protein) (CDEBP)	Q06335	1	1	1	1	1	Aplp2	1	1. 2	Plasma Membrane	0	0	0	0	0
51	Annexin A5 (Anchorin CII) (Annexin V) (Annexin-5) (Calphobindin I) (CBP-I) (Endonexin II) (Lipocortin V) (Placental anticoagulant protein 4) (PP4) (Placental anticoagulant protein I) (PAP-I) (Thromboplastin inhibitor) (Vascular anticoagulant-alpha) (VAC-alpha)	P48036	0.800333	1.03693	0.967698	0.966258	1.01118	Anxa5	1	1. 10	Synaptic Vesicle	2.9	2.6	3.5	3.4	5.4
52	AP-1 complex subunit beta-1 (Adaptor protein complex AP-1 subunit beta-1) (Adaptor-related protein complex 1 subunit beta-1) (Beta-1-adaptin) (Beta-adaptin 1) (Clathrin assembly protein complex 1 beta large chain) (Golgi adaptor HA1/AP1 adaptin beta subunit)	O35643	1.08819	0.987184	0.855049	0.915117	0.828326	Ap1b1	2	2. 3	Synaptic Vesicle	0.2	5.5	6.2	5.3	3.8
53	AP-2 complex subunit alpha-1 (100 kDa coated vesicle protein A) (Adaptor protein complex AP-2 subunit alpha-1) (Adaptor-related protein complex 2 subunit alpha-1) (Alpha-adaptin A) (Alpha1-adaptin) (Clathrin assembly protein complex 2 alpha-A large chain) (Plasma membrane adaptor HA2/AP2 adaptin alpha A subunit)	P17426	1.06611	0.944132	0.844276	0.846915	0.802039	Ap2a1	2	2. 3	Synaptic Vesicle	0.7	2.2	3.2	4.6	3.7
54	AP-2 complex subunit alpha-2 (100 kDa coated vesicle protein C) (Adaptor protein complex AP-2 subunit alpha-2) (Adaptor-related protein complex 2 subunit alpha-2) (Alpha-adaptin C) (Alpha2-adaptin) (Clathrin assembly protein complex 2 alpha-C large chain) (Plasma membrane adaptor HA2/AP2 adaptin alpha C subunit)	P17427	1.07205	0.900984	0.825329	0.833951	0.774226	Ap2a2	2	2. 3	Synaptic Vesicle	3.5	2.9	2.7	3.6	3.5
55	AP-2 complex subunit beta (AP105B) (Adaptor protein complex AP-2 subunit beta) (Adaptor-related protein complex 2 subunit beta) (Beta-2-adaptin) (Beta-adaptin) (Clathrin assembly protein complex 2 beta large chain) (Plasma membrane adaptor HA2/AP2 adaptin beta subunit)	Q9DBG3	1.09613	0.902366	0.845927	0.829099	0.791777	Ap2b1	2	2. 3	Synaptic Vesicle	1.9	4.8	3.6	3.1	3.5
56	AP-2 complex subunit mu (AP-2 mu chain) (Adaptor protein complex AP-2 subunit mu) (Adaptor-related protein complex 2 subunit mu) (Clathrin assembly protein complex 2 mu medium chain) (Clathrin coat assembly protein AP50) (Clathrin coat-associated protein AP50) (Mu2-adaptin) (Plasma membrane adaptor AP-2 50 kDa protein)	P84091	1.03218	0.837538	0.821909	0.84	0.73705	Ap2m1	2	2. 3	Synaptic Vesicle	3.4	5.5	3.8	3.4	3.1
57	AP-2 complex subunit sigma (Adaptor protein complex AP-2 subunit sigma) (Adaptor-related protein complex 2 subunit sigma) (Clathrin assembly protein 2 sigma small chain) (Clathrin coat assembly protein AP17) (Clathrin coat-associated protein AP17) (Plasma membrane adaptor AP-2 17 kDa protein) (Sigma-adaptin 3b) (Sigma2-adaptin)	P62743	0.849191	0.872327	0.862924	0.832129	0.855329	Ap2s1	2	2. 3	Synaptic Vesicle	19.1	5.8	4.2	4.6	4
58	AP-3 complex subunit delta-1 (AP-3 complex subunit delta) (Adaptor-related protein complex 3 subunit delta-1) (Delta-adaptin) (mBLVR1)	O54774	1.05634	0.971669	1.03062	1.0988	0.943575	Ap3d1	2	2. 3	Synaptic Vesicle	5.8	1.8	4.6	2.8	9
59	Aquaporin-4 (AQP-4) (Mercurial-insensitive water channel) (MIWC) (WCH4)	P55088	1.01631	1.08179	0.952443	0.975333	1.10541	Aqp4	2	2. 1	Plasma Membrane	2.9	2.5	4.9	2.7	1.9
60	ARF GTPase-activating protein GIT1 (ARF GAP GIT1) (G protein-coupled receptor kinase-interactor 1) (GRK-interacting protein 1)	Q68FF6	0.985534	0.986746	1.0122	0.992855	1.10188	Git1	1	1. 4	Signaling Cascade	5.9	3.5	3.8	9.7	3.4
61	Aspartate aminotransferase, mitochondrial (mAspAT) (EC 2.6.1.1) (EC 2.6.1.7) (Fatty acid-binding protein) (FABP-1) (Glutamate oxaloacetate transaminase 2) (Kynurenine aminotransferase 4) (Kynurenine aminotransferase IV) (Kynurenine--oxoglutarate transaminase 4) (Kynurenine--oxoglutarate transaminase IV) (Plasma membrane-associated fatty acid-binding protein) (FABPpm) (Transaminase A)	P05202	1.17092	0.664246	0.884848	0.885284	0.956026	Got2	4	4. 1	Mitochondrion	0.5	5.8	3.6	2.8	3.2
62	Astrocytic phosphoprotein PEA-15 (15 kDa phosphoprotein enriched in astrocytes)	Q62048	0.771596	1.05848	0.995186	0.994241	0.971638	Pea15	1	1. 1	Signaling Cascade	5.8	10.6	3	6.3	3.8
63	ATP synthase F(0) complex subunit B1, mitochondrial (ATP synthase subunit b) (ATPase subunit b)	Q9CQQ7	0.931589	0.592778	0.950359	0.922744	1.0542	Atp5f1	3	3. 2	Mitochondrion	1.8	5.3	3.3	3	4.8
64	ATP synthase subunit alpha, mitochondrial	Q03265	1.114	0.703395	0.948845	0.998334	1.07422	Atp5a1	3	3. 2	Mitochondrion	0.1	3.1	5	3	2.5
65	ATP synthase subunit beta, mitochondrial (EC 3.6.3.14)	P56480	1.0898	0.668645	0.926877	0.956622	1.07713	Atp5b	3	3. 2	Mitochondrion	0.7	5.2	3.1	7.8	7.3
66	ATP synthase subunit d, mitochondrial (ATPase subunit d)	Q9DCX2	0.990773	0.657303	0.969823	0.870721	1.08486	Atp5h	3	3. 2	Mitochondrion	1.5	11	4	3.8	4.3
67	ATP synthase subunit delta, mitochondrial (F-ATPase delta subunit)	Q9D3D9	0.884234	0.676217	0.89481	0.850365	1.08148	Atp5d	3	3. 2	Mitochondrion	1.7	5.9	11.1	8.5	8.5
68	ATP synthase subunit e, mitochondrial (ATPase subunit e)	Q06185	0.78592	0.759234	0.983806	0.926687	1.04214	Atp5i	3	3. 2	Mitochondrion	2.7	5.1	2.4	2.5	3.4
69	ATP synthase subunit g, mitochondrial (ATPase subunit g)	Q9CPQ8	0.827086	0.798507	0.993596	1.01378	1.10676	Atp5l	3	3. 1	Mitochondrion	1.7	5.6	3.8	5.6	3.9
70	ATP synthase subunit gamma, mitochondrial (F-ATPase gamma subunit)	Q91VR2	1.05864	0.798202	0.933443	0.936283	1.06093	Atp5c1	3	3. 2	Mitochondrion	1.2	3.3	4.5	5	3.4
71	ATP synthase subunit O, mitochondrial (Oligomycin sensitivity conferral protein) (OSCP)	Q9DB20	1.05705	0.699246	0.984813	0.969278	1.11708	Atp5o	3	3. 3	Mitochondrion	1.1	8.8	2.4	3.9	5.3
72	ATP synthase-coupling factor 6, mitochondrial (ATPase subunit F6)	P97450	0.48551	0.740209	0.887905	0.893559	1.05688	Atp5j	3	3. 2	Mitochondrion	3	3.9	4.3	5.2	3.7
73	ATP-dependent 6-phosphofructokinase, liver type (ATP-PFK) (PFK-L) (EC 2.7.1.11) (6-phosphofructokinase type B) (Phosphofructo-1-kinase isozyme B) (PFK-B) (Phosphohexokinase)	P12382	1.04445	1.08127	1.03919	1.02147	1.00696	Pfkl	4	4. 2	Cytoplasm	1.9	3.1	2.7	3.4	2.4
74	ATP-dependent 6-phosphofructokinase, muscle type (ATP-PFK) (PFK-M) (EC 2.7.1.11) (6-phosphofructokinase type A) (Phosphofructo-1-kinase isozyme A) (PFK-A) (Phosphohexokinase)	P47857	0.99335	1.06156	1.03716	1.01496	0.964106	Pfkm	4	4. 2	Cytoplasm	2	3.2	3.3	2.6	2.2
75	ATP-dependent 6-phosphofructokinase, platelet type (ATP-PFK) (PFK-P) (EC 2.7.1.11) (6-phosphofructokinase type C) (Phosphofructo-1-kinase isozyme C) (PFK-C) (Phosphohexokinase)	Q9WUA3	0.973892	1.14568	1.0224	1.03354	1.00691	Pfkp	4	4. 2	Cytoplasm	1.3	2.1	4.7	4.5	2.2
76	ATPase family AAA domain-containing protein 3 (AAA-ATPase TOB3)	Q925I1	1.02681	0.896407	0.997022	0.984043	1.07291	Atad3	6	6. 1	Mitochondrion	3.4	2	2.2	4	6.3
77	Band 4.1-like protein 1 (Neuronal protein 4.1) (4.1N)	Q9Z2H5	1.04643	0.885185	0.97692	1.02647	1.01304	Epb41l1	1	1. 9	Cytoskeleton	1.9	11	2.2	3	2
78	Band 4.1-like protein 2 (Generally expressed protein 4.1) (4.1G)	O70318	0.914831	0.915387	0.996659	0.981019	1.06915	Epb41l2	1	1. 9	Cytoskeleton	1.2	3.1	2.9	2.5	3.2
79	Basigin (Basic immunoglobulin superfamily) (HT7 antigen) (Membrane glycoprotein gp42) (CD antigen CD147)	P18572	0.926892	1.16482	0.992734	0.977488	0.989843	Bsg	1	1. 7	Plasma Membrane	5.5	2.4	3.9	4.7	5.8
80	Beta-soluble NSF attachment protein (SNAP-beta) (Brain protein I47) (N-ethylmaleimide-sensitive factor attachment protein beta)	P28663	0.948086	1.03668	1.00815	0.967995	0.973299	Napb	1	1. 3	Plasma Membrane	1.5	1.8	2.6	3.4	4.3
81	Beta-synuclein	Q91ZZ3	0.842962	1.05202	0.996962	0.963805	0.871595	Sncb	1	1. 2	Synaptic Vesicle	6.1	3.8	4.3	2.5	5.9
82	Brain acid soluble protein 1 (22 kDa neuronal tissue-enriched acidic protein) (Neuronal axonal membrane protein NAP-22)	Q91XV3	0.801491	1.12239	0.961146	1.0153	0.921844	Basp1	1	1. 1	Plasma Membrane	4.3	3.6	3.5	4.4	2.1
83	Cadherin-2 (Neural cadherin) (N-cadherin) (CD antigen CD325)	P15116	0.878954	1.04165	0.959699	1.01172	0.955106	Cdh2	1	1. 5	Plasma Membrane	2.9	3.1	4.6	7.5	5.3
84	Calcineurin subunit B type 1 (Protein phosphatase 2B regulatory subunit 1) (Protein phosphatase 3 regulatory subunit B alpha isoform 1)	Q63810	0.877281	1.11355	0.987359	0.986244	0.913841	Ppp3r1	1	1. 11	Signaling Cascade	4.2	4.9	2.7	6.5	4.5
85	Calcium uniporter protein, mitochondrial (Coiled-coil domain-containing protein 109A)	Q3UMR5	1.01041	0.822185	1.01354	0.988881	1.05124	Mcu	2	2. 1	Mitochondrion	3.4	3.6	6.5	2.5	6.3
86	Calcium-binding mitochondrial carrier protein Aralar1 (Mitochondrial aspartate glutamate carrier 1) (Solute carrier family 25 member 12)	Q8BH59	1.06051	0.884552	0.9577	0.950803	1.1325	Slc25a12	1	1. 1	Mitochondrion	0.6	3.1	2.4	2.9	3.1
87	Calcium/calmodulin-dependent protein kinase type II subunit alpha (CaM kinase II subunit alpha) (CaMK-II subunit alpha) (EC 2.7.11.17)	P11798	0.92812	0.972955	1.05091	0.975268	0.993982	Camk2a	1	1. 1	Signaling Cascade	3.2	7.3	5.1	3.3	4.1
88	Calcium/calmodulin-dependent protein kinase type II subunit beta (CaM kinase II subunit beta) (CaMK-II subunit beta) (EC 2.7.11.17)	P28652	1.06186	0.879051	1.01644	0.997284	1.02463	Camk2b	1	1. 1	Signaling Cascade	2.4	5	3	2.2	3.5
89	Calcium/calmodulin-dependent protein kinase type II subunit gamma (CaM kinase II subunit gamma) (CaMK-II subunit gamma) (EC 2.7.11.17)	Q923T9	0.942531	1.09032	1.02308	0.991846	1.02488	Camk2g	1	1. 1	Signaling Cascade	1.5	3.9	2.4	4.2	4.9
90	Calmodulin (CaM)	P62204	0.308801	1.13006	0.865509	0.825835	0.807513	Calm1; Calm2; Calm3	1	1. 1	Signaling Cascade	17.8	5.5	2.9	4.5	5.2
91	Calnexin	P35564	1.00858	1.07562	0.979748	0.953618	0.980465	Canx	1	1. 2	Signaling Cascade	1.4	5.5	3.6	2.1	3.2
92	Calretinin (CR)	Q08331	0.956317	0.964798	0.97612	0.962438	0.939847	Calb2	5	5. 1	Signaling Cascade	1.4	1.9	3.5	2.9	3.3
93	CaM kinase-like vesicle-associated protein	Q3UHL1	1.01718	1.13302	1.01222	0.98997	0.982868	Camkv	1	1. 4	Synaptic Vesicle	4.6	3	3	4.1	4.4
94	cAMP-dependent protein kinase catalytic subunit alpha (PKA C-alpha) (EC 2.7.11.11)	P05132	1.03782	1.12571	1.02036	1.02154	0.972822	Prkaca	1	1. 1	Signaling Cascade	3.4	4.5	3.2	3.7	2.4
95	cAMP-dependent protein kinase type II-alpha regulatory subunit	P12367	1.00658	0.984621	0.991316	1.01038	1.02336	Prkar2a	1	1. 1	Signaling Cascade	3.3	4.6	4.6	2.7	3.7
96	cAMP-dependent protein kinase type II-beta regulatory subunit	P31324	1.00992	1.07326	0.976896	0.977506	0.993344	Prkar2b	1	1. 1	Signaling Cascade	3.3	6.6	4.6	3.4	4.5
97	Carbonyl reductase [NADPH] 1 (EC 1.1.1.184) (15-hydroxyprostaglandin dehydrogenase [NADP(+)]) (EC 1.1.1.197) (NADPH-dependent carbonyl reductase 1) (Prostaglandin 9-ketoreductase) (Prostaglandin-E(2) 9-reductase) (EC 1.1.1.189)	P48758	1.05912	1.11305	0.9857	0.984488	0.931188	Cbr1	1	1. 4	Cytoplasm	4.6	4.9	5.1	3.6	3.9
98	Carboxypeptidase E (CPE) (EC 3.4.17.10) (Carboxypeptidase H) (CPH) (Enkephalin convertase) (Prohormone-processing carboxypeptidase)	Q00493	1.06487	0.88247	0.925938	0.921424	0.905423	Cpe	1	1. 2	Synaptic Vesicle	2.7	3.9	1.7	3.6	2.4
99	Casein kinase II subunit alpha (CK II alpha) (EC 2.7.11.1)	Q60737	1.05275	1.01384	1.00366	0.992833	0.980987	Csnk2a1	1	1. 10	Signaling Cascade	1.9	2.5	2.7	3.3	3.6
100	Catenin beta-1 (Beta-catenin)	Q02248	1.0432	0.896005	1.01924	0.977439	0.998985	Ctnnb1	1	1. 5	Signaling Cascade	2.6	6.8	3.5	2.8	4.4
101	CD166 antigen (Activated leukocyte cell adhesion molecule) (BEN) (Protein DM-GRASP) (CD antigen CD166)	Q61490	0.878096	1.15182	0.966125	0.981956	0.958388	Alcam	2	2. 6	Plasma Membrane	2.6	2.8	3.8	5.3	3.9
102	CDGSH iron-sulfur domain-containing protein 1 (MitoNEET)	Q91WS0	0.991253	0.78244	0.874434	0.849984	0.930142	Cisd1	3	3. 1	Mitochondrion	3.8	2.3	12.5	4.3	4.7
103	Cell adhesion molecule 1 (Immunoglobulin superfamily member 4) (IgSF4) (Nectin-like protein 2) (NECL-2) (Spermatogenic immunoglobulin superfamily) (SgIgSF) (Synaptic cell adhesion molecule) (SynCAM) (Tumor suppressor in lung cancer 1) (TSLC-1)	Q8R5M8	0.948561	1.17546	0.964998	0.952486	1.03612	Cadm1	1	1. 9	Plasma Membrane	1.5	3.9	4.4	9	3.9
104	Cell adhesion molecule 3 (Immunoglobulin superfamily member 4B) (IgSF4B) (Nectin-like protein 1) (NECL-1) (Synaptic cell adhesion molecule 3) (TSLC1-like protein 1)	Q99N28	0.956003	1.03635	0.922457	0.905228	1.05939	Cadm3	1	1. 9	Plasma Membrane	5.1	4	2.4	3.8	3.9
105	Citrate synthase, mitochondrial (EC 2.3.3.1) (Citrate (Si)-synthase)	Q9CZU6	1.13137	0.716033	1.04785	0.944391	0.966107	Cs	4	4. 1	Mitochondrion	1.2	5.3	5.4	3.3	4
106	Clathrin coat assembly protein AP180 (91 kDa synaptosomal-associated protein) (Clathrin coat-associated protein AP180) (Phosphoprotein F1-20)	Q61548	1.02603	0.844775	0.966432	0.958653	0.823866	Snap91	2	2. 3	Synaptic Vesicle	4.3	6.2	3.3	4.5	4.6
107	Clathrin heavy chain 1	Q68FD5	1.02821	0.873207	0.998022	0.981132	0.899768	Cltc	2	2. 3	Synaptic Vesicle	0.9	1.9	2.1	2	1.9
108	Clathrin light chain A (Lca)	O08585	0.699155	1.06469	0.944948	0.905578	0.907904	Clta	2	2. 3	Synaptic Vesicle	11.4	6.6	2.4	4.4	3.4
109	Clathrin light chain B (Lcb)	Q6IRU5	0.804261	0.874157	0.957277	0.980296	0.863576	Cltb	2	2. 3	Synaptic Vesicle	2.3	1.8	3.5	3.7	2.3
110	CLIP-associating protein 2 (Cytoplasmic linker-associated protein 2)	Q8BRT1	0.993041	1.15385	1.07286	0.967051	0.999669	Clasp2	2	2. 2	Cytoskeleton	10.1	2.6	8.6	5.8	10.3
111	Cofilin-1 (Cofilin, non-muscle isoform)	P18760	0.830664	1.09298	1.07603	1.03911	0.912504	Cfl1	1	1. 8	Cytoskeleton	4.7	4.8	4.1	4.9	3.3
112	Complement component 1 Q subcomponent-binding protein, mitochondrial (GC1q-R protein) (Glycoprotein gC1qBP) (C1qBP)	O35658	0.946384	0.826853	0.900901	0.922752	1.11089	C1qbp	3	3. 2	Mitochondrion	2.7	5.6	9.2	8.7	7.2
113	Complexin-1 (921-S) (Complexin I) (CPX I) (Synaphin-2)	P63040	0.876494	0.62447	0.927372	0.919306	0.897735	Cplx1	1	1. 3	Synaptic Vesicle	3.4	21.4	4.3	4.5	6.5
114	Contactin-1 (Neural cell surface protein F3)	P12960	0.920387	0.996021	0.971627	0.961601	1.05375	Cntn1	1	1. 2	Plasma Membrane	1.8	2.8	2.4	2.6	2.8
115	Contactin-associated protein 1 (Caspr) (Caspr1) (MHDNIV) (NCP1) (Neurexin IV) (Neurexin-4) (Paranodin)	O54991	1.00585	1.0379	1.03134	1.05875	1.13911	Cntnap1	6	6. 3	Plasma Membrane	1.2	3.6	2.8	3.9	2.8
116	Coronin-1A (Coronin-like protein A) (Clipin-A) (Coronin-like protein p57) (Tryptophan aspartate-containing coat protein) (TACO)	O89053	1.00871	1.0134	1.01771	1.0707	0.898102	Coro1a	1	1. 5	Cytoskeleton	6	3.7	4.4	10.4	14.4
117	Creatine kinase B-type (EC 2.7.3.2) (B-CK) (Creatine kinase B chain)	Q04447	1.0054	1.0506	0.987728	0.997671	1.03103	Ckb	6	6. 2	Cytoplasm	0.4	4.5	3.4	2.4	3.8
118	Cytochrome b-c1 complex subunit 1, mitochondrial (Complex III subunit 1) (Core protein I) (Ubiquinol-cytochrome-c reductase complex core protein 1)	Q9CZ13	1.0903	0.778467	0.941255	0.997697	1.06631	Uqcrc1	3	3. 3	Mitochondrion	1.5	3.4	4	3	10.2
119	Cytochrome b-c1 complex subunit 2, mitochondrial (Complex III subunit 2) (Core protein II) (Ubiquinol-cytochrome-c reductase complex core protein 2)	Q9DB77	1.06471	0.74664	0.938396	0.962221	1.04112	Uqcrc2	3	3. 2	Mitochondrion	0.9	3.1	2.7	2.1	3.7
120	Cytochrome b-c1 complex subunit 7 (Complex III subunit 7) (Complex III subunit VII) (Ubiquinol-cytochrome c reductase complex 14 kDa protein)	Q9D855	0.895553	0.804968	0.947218	0.952034	1.01816	Uqcrb	3	3. 2	Mitochondrion	2.7	5.5	3.6	4.9	4.1
121	Cytochrome b-c1 complex subunit 8 (Complex III subunit 8) (Complex III subunit VIII) (Ubiquinol-cytochrome c reductase complex 9.5 kDa protein) (Ubiquinol-cytochrome c reductase complex ubiquinone-binding protein QP-C)	Q9CQ69	0.887865	0.858214	1.00958	1.02689	1.15479	Uqcrq	3	3. 1	Mitochondrion	3.8	7.2	5	4.1	7.2
122	Cytochrome b-c1 complex subunit Rieske, mitochondrial (EC 1.10.2.2) (Complex III subunit 5) (Cytochrome b-c1 complex subunit 5) (Rieske iron-sulfur protein) (RISP) (Ubiquinol-cytochrome c reductase iron-sulfur subunit) [Cleaved into: Cytochrome b-c1 complex subunit 11 (Complex III subunit IX) (Ubiquinol-cytochrome c reductase 8 kDa protein)]	Q9CR68	1.02146	0.759751	0.902117	0.943441	1.0469	Uqcrfs1	3	3. 2	Mitochondrion	0.9	8.5	4.2	2.5	2.6
123	Cytochrome c oxidase subunit 2 (Cytochrome c oxidase polypeptide II)	P00405	0.886755	0.626156	1.15191	0.913247	1.05727	Mtco2	3	3. 2	Mitochondrion	1.6	8.8	9.4	11.5	4.9
124	Cytochrome c oxidase subunit 4 isoform 1, mitochondrial (Cytochrome c oxidase polypeptide IV) (Cytochrome c oxidase subunit IV isoform 1) (COX IV-1)	P19783	0.983676	0.68666	0.968239	0.929582	1.06963	Cox4i1	3	3. 2	Mitochondrion	1.5	6.2	2.9	2.4	5.6
125	Cytochrome c oxidase subunit 5A, mitochondrial (Cytochrome c oxidase polypeptide Va)	P12787	0.745872	0.706573	0.847191	0.907992	1.0839	Cox5a	3	3. 2	Mitochondrion	1.3	4.5	4.2	3.8	5.3
126	Cytochrome c oxidase subunit 5B, mitochondrial (Cytochrome c oxidase polypeptide Vb)	P19536	0.873741	0.780341	0.910703	0.960294	1.04691	Cox5b	3	3. 2	Mitochondrion	3.3	2.2	2.5	2.8	4.3
127	Cytochrome c oxidase subunit 6B1 (Cytochrome c oxidase subunit VIb isoform 1) (COX VIb-1)	P56391	0.831859	0.692183	0.882841	0.891791	1.01454	Cox6b1	3	3. 2	Mitochondrion	5.5	4.1	8.4	3.2	4.1
128	Cytochrome c oxidase subunit 7C, mitochondrial (Cytochrome c oxidase polypeptide VIIc)	P17665	0.677443	0.819829	0.878979	0.884906	1.03115	Cox7c	3	3. 2	Mitochondrion	17.3	3.9	8.5	9	7.6
129	Cytochrome c oxidase subunit NDUFA4	Q62425	0.940138	0.570759	0.888516	0.897256	1.04592	Ndufa4	3	3. 1	Mitochondrion	3.8	13.8	3.9	3.5	5.1
130	Cytochrome c, somatic	P62897	1.12433	0.617549	0.945553	0.938626	0.944571	Cycs	3	3. 2	Mitochondrion	2.7	7.2	3.9	4.2	6.7
131	Cytochrome c1, heme protein, mitochondrial (Complex III subunit 4) (Complex III subunit IV) (Cytochrome b-c1 complex subunit 4) (Ubiquinol-cytochrome-c reductase complex cytochrome c1 subunit) (Cytochrome c-1)	Q9D0M3	1.03427	0.516873	0.934206	0.983849	1.12091	Cyc1	3	3. 2	Mitochondrion	0.2	24.7	5	25.9	7.6
132	Cytoplasmic dynein 1 heavy chain 1 (Cytoplasmic dynein heavy chain 1) (Dynein heavy chain, cytosolic)	Q9JHU4	1.02861	1.07588	1.00858	1.01196	0.997016	Dync1h1	1	1. 7	Cytoskeleton	1.2	1.3	1.1	1.4	1.2
133	Cytoplasmic FMR1-interacting protein 1 (Specifically Rac1-associated protein 1) (Sra-1)	Q7TMB8	1.03359	0.910502	0.988384	1.08274	0.957205	Cyfip1	2	2. 1	Cytoskeleton	0.7	3.9	2.7	6.1	5
134	Cytoplasmic FMR1-interacting protein 2 (p53-inducible protein 121)	Q5SQX6	1.03688	1.01201	0.992816	0.982572	0.912916	Cyfip2	2	2. 1	Signaling Cascade	2.9	3	2.3	2.5	2.7
135	D-beta-hydroxybutyrate dehydrogenase, mitochondrial (BDH) (EC 1.1.1.30) (3-hydroxybutyrate dehydrogenase)	Q80XN0	1.10236	0.994426	1.01976	0.992836	1.04492	Bdh1	2	2. 1	Mitochondrion	1.7	9.3	3.8	7	14
136	Destrin (Actin-depolymerizing factor) (ADF) (Sid 23)	Q9R0P5	0.832716	0.761859	0.983495	1.04644	0.934928	Dstn	4	4. 2	Cytoplasm	4.9	10.1	3.8	8.5	4
137	Dihydrolipoyl dehydrogenase, mitochondrial (EC 1.8.1.4) (Dihydrolipoamide dehydrogenase)	O08749	1.06181	0.574155	0.905507	0.869405	0.964427	Dld	4	4. 1	Mitochondrion	2.4	8.6	2.8	4.3	2.7
138	Dihydrolipoyllysine-residue acetyltransferase component of pyruvate dehydrogenase complex, mitochondrial (EC 2.3.1.12) (Dihydrolipoamide acetyltransferase component of pyruvate dehydrogenase complex) (Pyruvate dehydrogenase complex component E2) (PDC-E2) (PDCE2)	Q8BMF4	1.1213	0.722053	0.917278	0.940054	1.07136	Dlat	4	4. 1	Mitochondrion	2.1	7.3	2.4	2.4	3.1
139	Dihydrolipoyllysine-residue succinyltransferase component of 2-oxoglutarate dehydrogenase complex, mitochondrial (EC 2.3.1.61) (2-oxoglutarate dehydrogenase complex component E2) (OGDC-E2) (Dihydrolipoamide succinyltransferase component of 2-oxoglutarate dehydrogenase complex) (E2K)	Q9D2G2	1.07702	0.6762	0.936892	0.927752	1.04264	Dlst	4	4. 1	Mitochondrion	1.4	7.6	5.7	5.2	3.9
140	Dipeptidyl aminopeptidase-like protein 6 (DPPX) (Dipeptidyl aminopeptidase-related protein) (Dipeptidyl peptidase 6) (Dipeptidyl peptidase IV-like protein) (Dipeptidyl peptidase VI) (DPP VI)	Q9Z218	0.926888	0.935452	0.937624	0.998014	0.997389	Dpp6	1	1. 2	Plasma Membrane	1.8	2.3	2.8	3.7	2.7
141	Disintegrin and metalloproteinase domain-containing protein 22 (ADAM 22)	Q9R1V6	0.912785	1.03921	0.973519	0.995645	0.95501	Adam22	1	1. 1	Plasma Membrane	3	3.4	2.8	3.5	2
142	Disintegrin and metalloproteinase domain-containing protein 23 (ADAM 23) (Metalloproteinase-like, disintegrin-like, and cysteine-rich protein 3) (MDC-3)	Q9R1V7	0.946784	1.05417	1.02843	1.00762	1.0466	Adam23	1	1. 2	Plasma Membrane	4.8	5.2	3	3.2	5.2
143	DmX-like protein 2 (Rabconnectin-3)	Q8BPN8	1.01507	1.02435	1.0344	1.0309	0.963223	Dmxl2	2	2. 1	Synaptic Vesicle	1.9	2.1	1.6	2.8	1.9
144	DnaJ homolog subfamily A member 1 (DnaJ protein homolog 2) (Heat shock 40 kDa protein 4) (Heat shock protein J2) (HSJ-2)	P63037	1.06745	1.01192	0.987504	0.996162	0.959694	Dnaja1	6	6. 2	Cytoplasm	3.9	4	2.1	8.1	2.8
145	DnaJ homolog subfamily A member 2 (mDj3)	Q9QYJ0	1.04879	0.94499	1.02481	1.01388	0.983705	Dnaja2	6	6. 4	Plasma Membrane	5.3	7.8	3.7	3.5	4.4
146	Drebrin (Developmentally-regulated brain protein)	Q9QXS6	0.904505	1.06081	0.943772	0.983756	0.996409	Dbn1	1	1. 4	Cytoskeleton	11.9	3.2	2.8	8.2	3.9
147	Dual specificity mitogen-activated protein kinase kinase 1 (MAP kinase kinase 1) (MAPKK 1) (EC 2.7.12.2) (ERK activator kinase 1) (MAPK/ERK kinase 1) (MEK 1)	P31938	1.07928	1.08576	1.10885	1.11882	0.982155	Map2k1	1	1. 1	Signaling Cascade	2.8	5	5.2	3.3	2.4
148	Dynactin subunit 2 (50 kDa dynein-associated polypeptide) (Dynactin complex 50 kDa subunit) (DCTN-50) (Growth cone membrane protein 23-48K) (GMP23-48K) (p50 dynamitin)	Q99KJ8	1.01383	1.02657	0.979125	0.989203	0.977371	Dctn2	1	1. 7	Cytoskeleton	1.1	3	3.3	2.8	3.9
149	Dynamin-1-like protein (EC 3.6.5.5) (Dynamin family member proline-rich carboxyl-terminal domain less) (Dymple) (Dynamin-related protein 1)	Q8K1M6	1.03371	1.16086	1.03082	1.08749	0.965938	Dnm1l	4	4. 3	Synaptic Vesicle	2.2	3.5	2.3	3.5	3.5
150	Dynamin-like 120 kDa protein, mitochondrial (EC 3.6.5.5) (Large GTP-binding protein) (LargeG) (Optic atrophy protein 1 homolog) [Cleaved into: Dynamin-like 120 kDa protein, form S1]	P58281	1.05998	0.863115	0.960357	0.970287	1.01001	Opa1	4	4. 3	Mitochondrion	2.7	2.4	2.3	2.4	2.3
151	EF-hand domain-containing protein D2 (Swiprosin-1)	Q9D8Y0	0.878022	1.02527	0.952445	0.985255	0.938219	Efhd2	1	1. 2	Signaling Cascade	9	8	3.2	3.6	3.2
152	Electron transfer flavoprotein subunit alpha, mitochondrial (Alpha-ETF)	Q99LC5	1.14387	0.945389	1.00793	0.979798	1.05579	Etfa	5	5. 1	Mitochondrion	2.1	5.9	6.9	4.5	3.9
153	Electron transfer flavoprotein subunit beta (Beta-ETF)	Q9DCW4	1.03944	0.792821	0.997076	0.964872	1.04604	Etfb	5	5. 1	Mitochondrion	5.4	4.5	2.6	2.8	3.3
154	Electron transfer flavoprotein-ubiquinone oxidoreductase, mitochondrial (ETF-QO) (ETF-ubiquinone oxidoreductase) (EC 1.5.5.1) (Electron-transferring-flavoprotein dehydrogenase) (ETF dehydrogenase)	Q921G7	1.09245	0.880489	0.998698	0.988034	1.12797	Etfdh	5	5. 1	Mitochondrion	0.8	4	2.6	5.7	3.5
155	Endophilin-A1 (Endophilin-1) (SH3 domain protein 2A) (SH3 domain-containing GRB2-like protein 2) (SH3p4)	Q62420	0.988733	1.0297	1.02027	1.04469	0.947142	Sh3gl2	2	2. 2	Synaptic Vesicle	3.6	1.1	3.7	9.5	8
156	Engulfment and cell motility protein 2 (Protein ced-12 homolog A)	Q8BHL5	1.07609	1.03704	0.920657	0.971822	0.985284	Elmo2	2	2. 2	Cytoplasm	3.3	2.1	12.2	15.1	6.9
157	Enoyl-CoA hydratase, mitochondrial (EC 4.2.1.17) (Enoyl-CoA hydratase 1) (Short-chain enoyl-CoA hydratase) (SCEH)	Q8BH95	1.08024	0.774128	0.953846	0.956924	1.07313	Echs1	5	5. 3	Mitochondrion	1	6.8	5	4.1	9.3
158	Ephrin type-A receptor 4 (EC 2.7.10.1) (Tyrosine-protein kinase receptor MPK-3) (Tyrosine-protein kinase receptor SEK-1)	Q03137	0.928783	1.01626	0.926705	0.984081	0.930094	Epha4	1	1. 5	Plasma Membrane	4.4	3.7	2.6	7.1	7.5
159	ERC protein 2 (CAZ-associated structural protein 1) (CAST1)	Q6PH08	0.859445	1.03453	0.977054	0.984095	0.972982	Erc2	1	1. 12	Plasma Membrane	2.4	1.9	1.4	1.7	2.1
160	ES1 protein homolog, mitochondrial	Q9D172	1.14697	0.764109	0.981531	0.986755	1.00294	D10Jhu81e	3	3. 1	Mitochondrion	3.3	3.9	2.7	2.5	3.3
161	Excitatory amino acid transporter 1 (Glial high affinity glutamate transporter) (High-affinity neuronal glutamate transporter) (Sodium-dependent glutamate/aspartate transporter 1) (GLAST-1) (Solute carrier family 1 member 3)	P56564	0.901547	1.03037	1.04527	1.01848	1.06131	Slc1a3	7	7	Plasma Membrane	2.3	6.1	9.6	8.8	8.1
162	F-actin-capping protein subunit alpha-2 (CapZ alpha-2)	P47754	1.04817	1.02484	0.955749	0.973756	0.950183	Capza2	1	1. 5	Cytoskeleton	2.3	2.8	3.8	3	2
163	Fascin (Singed-like protein)	Q61553	0.977043	1.02255	0.957138	1.00895	0.943685	Fscn1	1	1. 10	Cytoskeleton	0.6	3.3	4.4	3.3	3.4
164	Fatty acid synthase (EC 2.3.1.85) [Includes: [Acyl-carrier-protein] S-acetyltransferase (EC 2.3.1.38); [Acyl-carrier-protein] S-malonyltransferase (EC 2.3.1.39); 3-oxoacyl-[acyl-carrier-protein] synthase (EC 2.3.1.41); 3-oxoacyl-[acyl-carrier-protein] reductase (EC 1.1.1.100); 3-hydroxyacyl-[acyl-carrier-protein] dehydratase (EC 4.2.1.59); Enoyl-[acyl-carrier-protein] reductase (EC 1.3.1.39); Ole…	P19096	0.972042	0.983383	1.0302	1.02391	1.02013	Fasn	4	4. 4	Cytoplasm	3.3	2.3	2	2.7	2.3
165	Flotillin-1	O08917	1.04705	0.96184	1	1.0023	1.07475	Flot1	2	2. 7	Plasma Membrane	4.7	3.9	2.3	4.4	3.1
166	Fructose-bisphosphate aldolase A (EC 4.1.2.13) (Aldolase 1) (Muscle-type aldolase)	P05064	1.05337	1.06936	0.985757	1.02603	0.986083	Aldoa	4	4. 2	Synaptic Vesicle	0.7	3.3	3.3	3	3.8
167	Fructose-bisphosphate aldolase C (EC 4.1.2.13) (Aldolase 3) (Brain-type aldolase) (Scrapie-responsive protein 2) (Zebrin II)	P05063	1.0688	1.01303	0.984297	1.00642	1.15704	Aldoc	4	4. 2	Synaptic Vesicle	2.7	4.9	3.8	4.6	6.6
168	Fumarate hydratase, mitochondrial (Fumarase) (EC 4.2.1.2) (EF-3)	P97807	1.11943	0.801383	0.923664	0.915861	0.982986	Fh	4	4. 1	Mitochondrion	1.3	4.5	2.6	4.3	6.2
169	Gamma-aminobutyric acid receptor subunit alpha-1 (GABA(A) receptor subunit alpha-1)	P62812	0.906043	1.12817	1.00776	1.00974	1.05681	Gabra1	1	1. 11	Plasma Membrane	1.3	4.9	5.3	3	7.4
170	Gamma-aminobutyric acid receptor subunit gamma-2 (GABA(A) receptor subunit gamma-2)	P22723	0.930615	1.23269	1.08593	1.016	1.00305	Gabrg2	1	1. 11	Plasma Membrane	6.2	2.6	3.4	2	2.5
171	Gamma-aminobutyric acid type B receptor subunit 1 (GABA-B receptor 1) (GABA-B-R1) (GABA-BR1) (GABABR1) (Gb1)	Q9WV18	0.903683	1.07949	1.04327	0.963648	1.04901	Gabbr1	1	1. 2	Plasma Membrane	2.1	2.4	4.8	12.8	4
172	Gamma-enolase (EC 4.2.1.11) (2-phospho-D-glycerate hydro-lyase) (Enolase 2) (Neural enolase) (Neuron-specific enolase) (NSE)	P17183	1.03711	1.08352	1.00884	1.03279	0.975868	Eno2	4	4. 2	Synaptic Vesicle	2.6	4.7	2.3	5.6	3.1
173	Gamma-soluble NSF attachment protein (SNAP-gamma) (N-ethylmaleimide-sensitive factor attachment protein gamma)	Q9CWZ7	0.965699	1.0676	0.980106	0.979023	0.99802	Napg	1	1. 3	Plasma Membrane	2.6	3.2	2.4	1.5	2.8
174	Gap junction alpha-1 protein (Connexin-43) (Cx43) (Gap junction 43 kDa heart protein)	P23242	1.01304	1.27502	1.00637	0.95114	1.2103	Gja1	1	1. 5	Plasma Membrane	2.8	7.8	6.2	10.2	9.8
175	Glial fibrillary acidic protein (GFAP)	P03995	1.06497	1.11801	0.995092	0.99161	1.07671	Gfap	1	1. 4	Cytoplasm	1.6	2.8	2.4	1.4	4.6
176	Glucose-6-phosphate isomerase (GPI) (EC 5.3.1.9) (Autocrine motility factor) (AMF) (Neuroleukin) (NLK) (Phosphoglucose isomerase) (PGI) (Phosphohexose isomerase) (PHI)	P06745	1.03452	1.08834	0.984226	1.00825	0.905114	Gpi	4	4. 2	Synaptic Vesicle	2.6	2.4	2.2	2.2	2.9
177	Glutamate dehydrogenase 1, mitochondrial (GDH 1) (EC 1.4.1.3)	P26443	1.08013	0.77322	0.989993	0.973311	1.17153	Glud1	4	4. 1	Mitochondrion	1	5.3	2.2	2.5	2.9
178	Glutamate receptor 1 (GluR-1) (AMPA-selective glutamate receptor 1) (GluR-A) (GluR-K1) (Glutamate receptor ionotropic, AMPA 1) (GluA1)	P23818	0.92459	0.954284	1.0164	1.01971	1.03802	Gria1	1	1. 1	Plasma Membrane	2.1	3.2	3	3.2	2.8
179	Glutamate receptor 3 (GluR-3) (AMPA-selective glutamate receptor 3) (GluR-C) (GluR-K3) (Glutamate receptor ionotropic, AMPA 3) (GluA3)	Q9Z2W9	0.874567	1.08418	1.00359	0.994075	1.03718	Gria3	1	1. 3	Plasma Membrane	0.8	3.4	3.7	3.2	3.2
180	Glutamate receptor ionotropic, NMDA 1 (GluN1) (Glutamate [NMDA] receptor subunit zeta-1) (N-methyl-D-aspartate receptor subunit NR1) (NMD-R1)	P35438	0.903749	0.99736	0.984315	1.10421	0.982869	Grin1	1	1. 1	Plasma Membrane	2.5	2.9	2.4	5.8	3.8
181	Glutamate receptor ionotropic, NMDA 2A (GluN2A) (Glutamate [NMDA] receptor subunit epsilon-1) (N-methyl D-aspartate receptor subtype 2A) (NMDAR2A) (NR2A)	P35436	0.926846	1.0765	1.03569	1.05037	1.01638	Grin2a	1	1. 1	Plasma Membrane	1.9	9.6	4	4.6	3.6
182	Glutamate receptor ionotropic, NMDA 2B (GluN2B) (Glutamate [NMDA] receptor subunit epsilon-2) (N-methyl D-aspartate receptor subtype 2B) (NMDAR2B) (NR2B)	Q01097	0.876872	1.04255	1.02482	1.04752	1.00354	Grin2b	1	1. 1	Plasma Membrane	2.8	2.1	2.3	2.4	2.3
183	Glutamine synthetase (GS) (EC 6.3.1.2) (Glutamate decarboxylase) (EC 4.1.1.15) (Glutamate--ammonia ligase)	P15105	0.987708	0.956551	0.964261	1.06103	1.09665	Glul	5	5. 2	Signaling Cascade	1.9	5.1	3.7	4.6	3.9
184	Glyceraldehyde-3-phosphate dehydrogenase (GAPDH) (EC 1.2.1.12) (Peptidyl-cysteine S-nitrosylase GAPDH) (EC 2.6.99.-)	P16858	0.985965	1.22825	1.0928	1.08023	1.05867	Gapdh	4	4. 2	Cytoplasm	0.8	3.6	3.5	3.1	2.1
185	Glycerol kinase (GK) (Glycerokinase) (EC 2.7.1.30) (ATP:glycerol 3-phosphotransferase)	Q64516	1.0754	0.857285	0.974503	1.00302	1.07578	Gk	4	4. 4	Mitochondrion	0.5	3.5	3.4	2.6	2.8
186	Glycerol-3-phosphate dehydrogenase [NAD(+)], cytoplasmic (GPD-C) (GPDH-C) (EC 1.1.1.8)	P13707	1.05091	1.06248	1.06371	1.01615	0.986553	Gpd1	4	4. 4	Cytoplasm	3.8	5.6	3.9	3.5	5.7
187	Glycerol-3-phosphate dehydrogenase, mitochondrial (GPD-M) (GPDH-M) (EC 1.1.5.3) (Protein TISP38)	Q64521	1.04856	0.825725	0.970628	0.947992	1.1061	Gpd2	4	4. 4	Mitochondrion	1.5	2.6	1.9	2.4	2.1
188	Glycogen phosphorylase, brain form (EC 2.4.1.1)	Q8CI94	1.01467	0.892212	1.01883	1.03508	1.08401	Pygb	4	4. 2	Plasma Membrane	0.4	3.7	2.4	2.8	2.9
189	Glycogen phosphorylase, muscle form (EC 2.4.1.1) (Myophosphorylase)	Q9WUB3	1.1238	0.986833	0.976105	1.01244	1.10614	Pygm	4	4. 2	Plasma Membrane	10.4	2.7	4.9	5.5	2.4
190	Glypican-1 [Cleaved into: Secreted glypican-1]	Q9QZF2	0.923051	1.14815	1.0003	1.02108	0.992387	Gpc1	1	1. 2	Plasma Membrane	6.3	3.4	4.1	1.6	5
191	Growth factor receptor-bound protein 2 (Adapter protein GRB2) (SH2/SH3 adapter GRB2)	Q60631	0.898259	1.07867	0.994521	1.0121	0.964768	Grb2	2	2. 2	Signaling Cascade		4.4	3.8	2.7	5.2
192	GTP-binding protein Rheb (Ras homolog enriched in brain)	Q921J2	0.957875	1.08262	1.0297	0.997686	0.988525	Rheb	1	1. 4	Signaling Cascade	3.7	6.8	2.5	1.9	3.4
193	GTPase HRas (H-Ras-1) (Transforming protein p21) (c-H-ras) (p21ras) [Cleaved into: GTPase HRas, N-terminally processed]	Q61411	0.951309	0.991255	1.00785	0.980711	0.967456	Hras	1	1. 1	Plasma Membrane	5.3	3.2	3.8	7.6	6.2
194	Guanine deaminase (Guanase) (Guanine aminase) (EC 3.5.4.3) (Guanine aminohydrolase) (GAH)	Q9R111	1.04463	1.0695	0.997017	0.997317	0.916001	Gda	4	4. 3	Signaling Cascade	2.8	3.4	1.7	2.7	2.7
195	Guanine nucleotide-binding protein G(I)/G(S)/G(O) subunit gamma-2 (G gamma-I)	P63213	0.370395	0.971845	0.956135	0.983887	0.960183	Gng2	1	1. 3	Signaling Cascade	5.8	12.9	7.6	6.6	4.1
196	Guanine nucleotide-binding protein G(o) subunit alpha	P18872	0.936741	1.05407	0.937375	0.946096	1.02077	Gnao1	1	1. 3	Signaling Cascade	0.8	4.2	4.7	4.3	5.1
197	Heat shock 70 kDa protein 4 (Heat shock 70-related protein APG-2)	Q61316	1.00639	0.89904	0.98607	1.00976	0.929853	Hspa4	1	1. 4	Cytoplasm	1.9	3	2.6	2.1	2.2
198	Heat shock cognate 71 kDa protein (Heat shock 70 kDa protein 8)	P63017	0.999475	0.99231	0.969048	0.972845	0.890024	Hspa8	6	6. 2	Signaling Cascade	1.4	2	2.9	2	2.5
199	Heat shock protein 105 kDa (42 degrees C-HSP) (Heat shock 110 kDa protein) (Heat shock-related 100 kDa protein E7I) (HSP-E7I)	Q61699	0.983106	1.02515	1.07065	1.03247	0.963109	Hsph1	6	6. 2	Cytoplasm	7	2.6	3.6	2.6	2.8
200	Heat shock protein HSP 90-alpha (Heat shock 86 kDa) (HSP 86) (HSP86) (Tumor-specific transplantation 86 kDa antigen) (TSTA)	P07901	1.0466	0.828062	1.03343	1.03707	0.891241	Hsp90aa1	6	6. 2	Signaling Cascade	2.6	2.2	3.4	17.7	3.6
201	Heat shock protein HSP 90-beta (Heat shock 84 kDa) (HSP 84) (HSP84) (Tumor-specific transplantation 84 kDa antigen) (TSTA)	P11499	1.0715	0.801	1.06569	1.0152	0.930255	Hsp90ab1	6	6. 2	Signaling Cascade	1.6	3.2	3.8	7	3.8
202	Heat shock-related 70 kDa protein 2 (Heat shock protein 70.2)	P17156	0.950211	1.19399	1.02424	1.0175	1.00679	Hspa2	6	6. 4	Signaling Cascade	1.9	2.3	2.4	3.9	3.2
203	Hsc70-interacting protein (Hip) (Protein FAM10A1) (Protein ST13 homolog)	Q99L47	0.894573	1.11501	1.04597	1.02649	0.927334	St13	6	6. 1	Signaling Cascade	2.7	3.8	4.1	4.4	4.8
204	Immunoglobulin superfamily member 8 (IgSF8) (CD81 partner 3) (Glu-Trp-Ile EWI motif-containing protein 2) (EWI-2) (Keratinocyte-associated transmembrane protein 4) (KCT-4) (Prostaglandin regulatory-like protein) (PGRL) (CD antigen CD316)	Q8R366	0.923172	1.15716	0.989004	1.02251	1.07435	Igsf8	1	1. 2	Plasma Membrane	2.6	3.5	7.2	4.5	5.7
205	Inositol monophosphatase 1 (IMP 1) (IMPase 1) (EC 3.1.3.25) (D-galactose 1-phosphate phosphatase) (EC 3.1.3.94) (Inositol-1(or 4)-monophosphatase 1) (Lithium-sensitive myo-inositol monophosphatase A1)	O55023	0.909874	1.06244	1.00704	0.993852	0.974831	Impa1	2	2. 5	Cytoplasm	3.7	3.1	2.5	2.7	2.6
206	Isocitrate dehydrogenase [NAD] subunit alpha, mitochondrial (EC 1.1.1.41) (Isocitric dehydrogenase subunit alpha) (NAD(+)-specific ICDH subunit alpha)	Q9D6R2	1.08616	0.653541	0.941117	0.990404	0.941309	Idh3a	4	4. 1	Mitochondrion	1.5	5	3.1	4	2.4
207	Isocitrate dehydrogenase [NAD] subunit gamma 1, mitochondrial (EC 1.1.1.41) (Isocitric dehydrogenase subunit gamma) (NAD(+)-specific ICDH subunit gamma)	P70404	1.09538	1.02524	1.00772	0.998103	0.97291	Idh3g	4	4. 1	Mitochondrion	2	6.6	2.6	5.5	8.5
208	Ketimine reductase mu-crystallin (EC 1.5.1.25) (NADP-regulated thyroid-hormone-binding protein)	O54983	0.990863	1.14082	1.06278	1.09568	1.0084	Crym	2	2. 1	Cytoplasm	2.6	3.5	3.2	3.3	3.2
209	L-lactate dehydrogenase A chain (LDH-A) (EC 1.1.1.27) (LDH muscle subunit) (LDH-M)	P06151	1.08314	1.02186	1.02728	1.05043	0.976977	Ldha	4	4. 3	Cytoplasm	1.3	2.9	2.7	3.8	3.3
210	LETM1 and EF-hand domain-containing protein 1, mitochondrial (Leucine zipper-EF-hand-containing transmembrane protein 1)	Q9Z2I0	1.06855	0.886786	0.977211	0.961927	1.0527	Letm1	2	2. 1	Mitochondrion	3	4.8	2.3	2.5	2.3
211	Leucine-rich glioma-inactivated protein 1	Q9JIA1	0.983574	1.02123	1.05377	1.02027	1.10105	Lgi1	1	1. 1	Signaling Cascade	2.4	3.3	3	4.7	4.1
212	Leucine-rich PPR motif-containing protein, mitochondrial (130 kDa leucine-rich protein) (LRP 130) (mLRP130)	Q6PB66	1.11205	0.857284	0.970088	0.947779	1.08143	Lrpprc	6	6. 1	Mitochondrion	1.8	6.7	3.3	4.2	3.8
213	Leucine-rich repeat and immunoglobulin-like domain-containing nogo receptor-interacting protein 1 (Leucine-rich repeat neuronal protein 1) (Leucine-rich repeat neuronal protein 6A)	Q9D1T0	0.873913	0.98346	0.974527	0.979118	0.931507	Lingo1	6	6. 3	Plasma Membrane	2.2	2.5	5	3	4.4
214	Leukocyte surface antigen CD47 (Integrin-associated protein) (IAP) (CD antigen CD47)	Q61735	0.923616	1.13957	0.984763	0.932886	0.934761	Cd47	1	1. 6	Plasma Membrane	7.5	4	4.7	3.7	3.8
215	Limbic system-associated membrane protein (LSAMP)	Q8BLK3	0.865039	1.13054	0.968167	0.999332	0.976337	Lsamp	1	1. 2	Plasma Membrane	3.2	3.7	3.3	2.6	2.9
216	Long-chain specific acyl-CoA dehydrogenase, mitochondrial (LCAD) (EC 1.3.8.8)	P51174	1.10631	0.89144	0.951747	0.97479	1.06087	Acadl	5	5. 5	Mitochondrion	2.6	4.3	2.4	4.1	3.7
217	Long-chain-fatty-acid--CoA ligase 6 (EC 6.2.1.3) (Long-chain acyl-CoA synthetase 6) (LACS 6)	Q91WC3	1.02176	0.865033	0.981218	0.995307	1.05411	Acsl6	5	5. 5	Mitochondrion	2.3	3.8	3.2	3.4	2.8
218	MAGUK p55 subfamily member 2 (Discs large homolog 2) (Protein MPP2)	Q9WV34	1.00052	1.07573	1.06345	1.03256	1.01889	Mpp2	1	1. 1	Plasma Membrane	1.7	1.8	2.3	2.6	2.8
219	MAGUK p55 subfamily member 6 (Dlgh4 protein) (P55T protein) (Protein associated with Lin-7 2)	Q9JLB0	0.994565	1.07254	0.994065	0.994297	1.01505	Mpp6	1	1. 9	Plasma Membrane	2.7	5.4	1.4	3.5	3.4
220	Major prion protein (PrP) (PrP27-30) (PrP33-35C) (CD antigen CD230)	P04925	1.05918	1.166	0.920666	0.926368	0.997441	Prnp	1	1. 2	Signaling Cascade	6.6	3.9	3.5	5	2.5
221	Malate dehydrogenase, mitochondrial (EC 1.1.1.37)	P08249	1.148	0.660844	0.924452	0.897751	0.962852	Mdh2	4	4. 1	Mitochondrion	0.9	5	3.3	3	2.8
222	Metabotropic glutamate receptor 5 (mGluR5)	Q3UVX5	1.01205	1.10625	1	0.982663	1.02778	Grm5	1	1. 1	Plasma Membrane	1.2	1.4	3.3	1.6	5
223	Methylglutaconyl-CoA hydratase, mitochondrial (EC 4.2.1.18) (AU-specific RNA-binding enoyl-CoA hydratase) (AU-binding enoyl-CoA hydratase) (muAUH)	Q9JLZ3	1.00121	1.13035	0.901492	1.0128	1.01727	Auh	5	5. 3	Mitochondrion	2.4	2.1	5.5	2.9	3
224	MICOS complex subunit Mic19 (Coiled-coil-helix-coiled-coil-helix domain-containing protein 3)	Q9CRB9	0.923277	0.755876	0.926084	0.943535	1.04113	Chchd3	4	4. 6	Mitochondrion	2.9	4.9	2.7	4.5	2.5
225	Microtubule-associated protein 1A (MAP-1A) [Cleaved into: MAP1A heavy chain; MAP1 light chain LC2]	Q9QYR6	1.01161	1.15784	0.985551	1.01104	1.00839	Map1a	1	1. 7	Cytoskeleton	2.9	1.8	2.1	3	3.8
226	Microtubule-associated protein 1B (MAP-1B) (MAP1(X)) (MAP1.2) [Cleaved into: MAP1B heavy chain; MAP1 light chain LC1]	P14873	1.0014	1.06324	0.955667	0.955504	0.941491	Map1b	1	1. 7	Cytoskeleton	1.1	1.8	2.4	2.1	1.9
227	Microtubule-associated protein 2 (MAP-2)	P20357	0.971061	1.12425	0.977536	0.962975	0.999027	Map2	1	1. 1	Cytoskeleton	3.4	1.6	2	2.5	2.7
228	Microtubule-associated protein 4 (MAP-4)	P27546	0.91629	1.20968	1	1.05914	0.986812	Map4	1	1. 3	Cytoskeleton	1.6	6.2	2.8	3	3
229	Microtubule-associated protein 6 (MAP-6) (Stable tubule-only polypeptide) (STOP)	Q7TSJ2	0.980099	1.1382	0.963828	0.974585	0.949292	Map6	1	1. 3	Cytoskeleton	1.3	1.8	1.8	2.4	1.9
230	Mitochondrial 2-oxoglutarate/malate carrier protein (OGCP) (Solute carrier family 25 member 11)	Q9CR62	1.10873	0.671419	0.964121	0.937563	1.04011	Slc25a11	3	3. 3	Mitochondrion	0.5	6	1.7	2.3	3.1
231	Mitochondrial glutamate carrier 1 (GC-1) (Glutamate/H(+) symporter 1) (Solute carrier family 25 member 22)	Q9D6M3	1.10935	0.658202	0.971061	0.981332	0.990666	Slc25a22	1	1. 1	Mitochondrion	2	6.8	9.3	105.6	14.3
232	Mitochondrial import receptor subunit TOM70 (Mitochondrial precursor proteins import receptor) (Translocase of outer membrane 70 kDa subunit)	Q9CZW5	1.07046	0.730535	0.941716	0.926567	1.01361	Tomm70a	6	6. 1	Mitochondrion	0.2	3.4	3.4	4	3.3
233	Mitogen-activated protein kinase 1 (MAP kinase 1) (MAPK 1) (EC 2.7.11.24) (ERT1) (Extracellular signal-regulated kinase 2) (ERK-2) (MAP kinase isoform p42) (p42-MAPK) (Mitogen-activated protein kinase 2) (MAP kinase 2) (MAPK 2)	P63085	1.02076	0.930256	1.07022	1.0275	0.98846	Mapk1	1	1. 1	Signaling Cascade	2.2	4.3	3.8	2.4	3.8
234	Myosin light polypeptide 6 (17 kDa myosin light chain) (LC17) (Myosin light chain 3) (MLC-3) (Myosin light chain alkali 3) (Myosin light chain A3) (Smooth muscle and nonmuscle myosin light chain alkali 6)	Q60605	0.938378	1.42857	0.93472	0.960614	0.962296	Myl6	1	1. 1	Cytoskeleton	2.8	3.1	3.3	2.8	2.5
235	Myosin regulatory light chain 12B (Myosin regulatory light chain 2-B, smooth muscle isoform) (Myosin regulatory light chain 20 kDa) (MLC20) (Myosin regulatory light chain MRLC2)	Q3THE2	0.960191	1.22049	0.917129	0.894667	0.950119	Myl12b	1	1. 10	Cytoskeleton	3.3	2.4	2.8	3.6	2.6
236	Myosin-10 (Cellular myosin heavy chain, type B) (Myosin heavy chain 10) (Myosin heavy chain, non-muscle IIb) (Non-muscle myosin heavy chain B) (NMMHC-B) (Non-muscle myosin heavy chain IIb) (NMMHC II-b) (NMMHC-IIB)	Q61879	1.02472	1.15671	0.955497	0.967395	0.975833	Myh10	1	1. 1	Cytoskeleton	1.4	1.8	1.7	2.9	1.7
237	Myosin-9 (Cellular myosin heavy chain, type A) (Myosin heavy chain 9) (Myosin heavy chain, non-muscle IIa) (Non-muscle myosin heavy chain A) (NMMHC-A) (Non-muscle myosin heavy chain IIa) (NMMHC II-a) (NMMHC-IIA)	Q8VDD5	1.1625	1.44191	1.05465	0.94619	0.990803	Myh9	1	1. 1	Cytoskeleton	2.6	1.9	3.1	8.9	4.3
238	Myristoylated alanine-rich C-kinase substrate (MARCKS)	P26645	0.893981	1.00033	1.04274	1.02453	0.854779	Marcks	1	1. 1	Cytoskeleton	11.9	10.6	8.5	7.4	8.4
239	N(G),N(G)-dimethylarginine dimethylaminohydrolase 1 (DDAH-1) (Dimethylarginine dimethylaminohydrolase 1) (EC 3.5.3.18) (DDAHI) (Dimethylargininase-1)	Q9CWS0	1.07023	0.950271	0.965862	0.974543	1.01563	Ddah1	1	1. 10	Signaling Cascade	5	4	3.3	4.6	6.2
240	NAD-dependent protein deacetylase sirtuin-2 (EC 3.5.1.-) (Regulatory protein SIR2 homolog 2) (SIR2-like protein 2) (mSIR2L2)	Q8VDQ8	0.930355	1.0541	0.973536	0.949141	0.885209	Sirt2	2	2. 1	Cytoskeleton	2.3	2.5	2.8	4.5	3.3
241	NADH dehydrogenase [ubiquinone] 1 alpha subcomplex subunit 10, mitochondrial (Complex I-42kD) (CI-42kD) (NADH-ubiquinone oxidoreductase 42 kDa subunit)	Q99LC3	1.14142	0.749749	0.942321	0.940796	1.0625	Ndufa10	3	3. 1	Mitochondrion	2.5	5.5	3	6.2	4
242	NADH dehydrogenase [ubiquinone] 1 alpha subcomplex subunit 12 (Complex I-B17.2) (CI-B17.2) (CIB17.2) (NADH-ubiquinone oxidoreductase subunit B17.2)	Q7TMF3	1.13366	0.9	1.02471	1.02367	1.07679	Ndufa12	3	3. 1	Mitochondrion	4.1	9.4	5.8	6	6.2
243	NADH dehydrogenase [ubiquinone] 1 alpha subcomplex subunit 13 (Cell death regulatory protein GRIM-19) (Complex I-B16.6) (CI-B16.6) (Gene associated with retinoic and interferon-induced mortality 19 protein) (GRIM-19) (Gene associated with retinoic and IFN-induced mortality 19 protein) (NADH-ubiquinone oxidoreductase B16.6 subunit)	Q9ERS2	1.05154	0.763321	0.913485	0.972886	1.12822	Ndufa13	3	3. 1	Mitochondrion	0.5	5	5.3	4.3	2.9
244	NADH dehydrogenase [ubiquinone] 1 alpha subcomplex subunit 2 (Complex I-B8) (CI-B8) (NADH-ubiquinone oxidoreductase B8 subunit)	Q9CQ75	0.925822	0.878489	0.905496	0.916166	1.09332	Ndufa2	3	3. 1	Mitochondrion	4.2	17.4	6.2	4.5	5.2
245	NADH dehydrogenase [ubiquinone] 1 alpha subcomplex subunit 5 (Complex I subunit B13) (Complex I-13kD-B) (CI-13kD-B) (NADH-ubiquinone oxidoreductase 13 kDa-B subunit)	Q9CPP6	0.92679	0.880212	0.944892	0.950452	1.10116	Ndufa5	3	3. 1	Mitochondrion	2.5	8.3	3	7.8	2.7
246	NADH dehydrogenase [ubiquinone] 1 alpha subcomplex subunit 6 (Complex I-B14) (CI-B14) (NADH-ubiquinone oxidoreductase B14 subunit)	Q9CQZ5	1.01706	0.742933	0.932779	0.900938	1.04184	Ndufa6	3	3. 1	Mitochondrion	2.8	9.5	3.7	3.7	3.9
247	NADH dehydrogenase [ubiquinone] 1 alpha subcomplex subunit 7 (Complex I-B14.5a) (CI-B14.5a) (NADH-ubiquinone oxidoreductase subunit B14.5a)	Q9Z1P6	1.05817	0.976744	0.932748	0.957877	1.07115	Ndufa7	3	3. 1	Mitochondrion	1.6	10.2	4.2	3.8	2.4
248	NADH dehydrogenase [ubiquinone] 1 alpha subcomplex subunit 9, mitochondrial (Complex I-39kD) (CI-39kD) (NADH-ubiquinone oxidoreductase 39 kDa subunit)	Q9DC69	1.10076	0.7764	0.963648	0.945323	1.06476	Ndufa9	3	3. 3	Mitochondrion	0.9	2.6	4.2	4.9	2.5
249	NADH dehydrogenase [ubiquinone] 1 beta subcomplex subunit 10 (Complex I-PDSW) (CI-PDSW) (NADH-ubiquinone oxidoreductase PDSW subunit)	Q9DCS9	1.07826	0.844839	0.991495	0.96394	1.10511	Ndufb10	3	3. 1	Mitochondrion	3.2	4	3	4.8	6.3
250	NADH dehydrogenase [ubiquinone] 1 beta subcomplex subunit 3 (Complex I-B12) (CI-B12) (NADH-ubiquinone oxidoreductase B12 subunit)	Q9CQZ6	1.01598	0.74678	0.929286	0.955923	0.890212	Ndufb3	3	3. 1	Mitochondrion	6.7	11.6	1.2	7.4	9
251	NADH dehydrogenase [ubiquinone] 1 beta subcomplex subunit 4 (Complex I-B15) (CI-B15) (NADH-ubiquinone oxidoreductase B15 subunit)	Q9CQC7	0.982083	0.84244	1.00096	0.960763	1.06004	Ndufb4	3	3. 1	Mitochondrion	1.5	6.1	4.7	9	3.5
252	NADH dehydrogenase [ubiquinone] 1 beta subcomplex subunit 5, mitochondrial (Complex I-SGDH) (CI-SGDH) (NADH-ubiquinone oxidoreductase SGDH subunit)	Q9CQH3	0.792594	0.80546	0.965206	0.882017	1.15704	Ndufb5	3	3. 1	Mitochondrion	2.8	5.2	2.7	3	3.6
253	NADH dehydrogenase [ubiquinone] 1 subunit C2 (Complex I-B14.5b) (CI-B14.5b) (NADH-ubiquinone oxidoreductase subunit B14.5b)	Q9CQ54	0.941636	0.839054	0.910067	0.928901	1.01419	Ndufc2	3	3. 1	Mitochondrion	0.5	4.2	5.4	5.6	3
254	NADH dehydrogenase [ubiquinone] flavoprotein 1, mitochondrial (EC 1.6.5.3) (EC 1.6.99.3) (Complex I-51kD) (CI-51kD) (NADH-ubiquinone oxidoreductase 51 kDa subunit)	Q91YT0	1.08558	0.850645	0.970424	0.922819	1.12352	Ndufv1	3	3. 1	Mitochondrion	0.7	4.9	3.5	4	2.9
255	NADH dehydrogenase [ubiquinone] flavoprotein 2, mitochondrial (EC 1.6.5.3) (EC 1.6.99.3) (NADH-ubiquinone oxidoreductase 24 kDa subunit)	Q9D6J6	1.04028	0.833611	0.917755	0.901331	1.01533	Ndufv2	3	3. 1	Mitochondrion	1.1	5	5.7	6.2	3.1
256	NADH dehydrogenase [ubiquinone] iron-sulfur protein 2, mitochondrial (EC 1.6.5.3) (EC 1.6.99.3) (Complex I-49kD) (CI-49kD) (NADH-ubiquinone oxidoreductase 49 kDa subunit)	Q91WD5	1.07439	0.863589	0.889078	0.9724	1.05008	Ndufs2	3	3. 1	Mitochondrion	1.9	4.3	5.3	4.5	2.9
257	NADH dehydrogenase [ubiquinone] iron-sulfur protein 3, mitochondrial (EC 1.6.5.3) (EC 1.6.99.3) (Complex I-30kD) (CI-30kD) (NADH-ubiquinone oxidoreductase 30 kDa subunit)	Q9DCT2	1.04188	0.826116	0.964721	0.944444	1.09085	Ndufs3	3	3. 3	Mitochondrion	2.1	6.2	2.7	3.9	3.5
258	NADH dehydrogenase [ubiquinone] iron-sulfur protein 4, mitochondrial (Complex I-18 kDa) (CI-18 kDa) (Complex I-AQDQ) (CI-AQDQ) (NADH-ubiquinone oxidoreductase 18 kDa subunit)	Q9CXZ1	0.877207	0.893965	0.91502	0.90835	1.09377	Ndufs4	3	3. 1	Mitochondrion	5.2	3.9	2.8	2.4	5
259	NADH dehydrogenase [ubiquinone] iron-sulfur protein 6, mitochondrial (Complex I-13kD-A) (CI-13kD-A) (NADH-ubiquinone oxidoreductase 13 kDa-A subunit)	P52503	0.876181	0.88758	0.987368	1.00467	1.08824	Ndufs6	3	3. 3	Mitochondrion	9.6	9.5	4.6	5.7	4.4
260	NADH dehydrogenase [ubiquinone] iron-sulfur protein 7, mitochondrial (EC 1.6.5.3) (EC 1.6.99.3) (Complex I-20kD) (CI-20kD) (NADH-ubiquinone oxidoreductase 20 kDa subunit)	Q9DC70	1.08719	0.683002	0.954958	0.98209	1.07478	Ndufs7	3	3. 1	Mitochondrion	2.2	10.1	4.1	4.9	4
261	NADH-ubiquinone oxidoreductase 75 kDa subunit, mitochondrial (EC 1.6.5.3) (EC 1.6.99.3) (Complex I-75kD) (CI-75kD)	Q91VD9	1.08506	0.790413	0.935036	0.934288	1.10074	Ndufs1	3	3. 1	Mitochondrion	1	3.1	2.7	3.3	2.9
262	Nck-associated protein 1 (NAP 1) (Brain protein H19) (MH19) (Membrane-associated protein HEM-2) (p125Nap1)	P28660	1.0479	0.975083	0.993333	0.952412	0.964169	Nckap1	2	2. 1	Signaling Cascade	1.1	3.7	3.3	5.2	3.9
263	Neurabin-2 (Neurabin-II) (Protein phosphatase 1 regulatory subunit 9B) (Spinophilin)	Q6R891	1.02996	1.00199	1.03177	1.04053	0.89165	Ppp1r9b	1	1. 6	Signaling Cascade	5.9	2.1	2.9	3.4	2.9
264	Neural cell adhesion molecule 1 (N-CAM-1) (NCAM-1) (CD antigen CD56)	P13595	0.913946	1.22349	0.909769	0.923649	0.964653	Ncam1	1	1. 2	Plasma Membrane	0.7	2	3.8	4.3	3.3
265	Neural cell adhesion molecule 2 (N-CAM-2) (NCAM-2) (Neural cell adhesion molecule RB-8) (R4B12)	O35136	0.916247	1.09533	0.959865	0.973605	0.976645	Ncam2	1	1. 2	Plasma Membrane	1.4	3.4	2.1	1.8	3.4
266	Neural cell adhesion molecule L1 (N-CAM-L1) (NCAM-L1) (CD antigen CD171)	P11627	0.932943	0.958305	0.970224	0.967528	0.948963	L1cam	1	1. 2	Plasma Membrane	3.6	10.6	2.1	2.4	2.8
267	Neurexin-1 (Neurexin I-alpha) (Neurexin-1-alpha)	Q9CS84	0.938028	1.10351	1.00911	1.02416	0.992298	Nrxn1	1	1. 9	Signaling Cascade	2.4	2.3	2.6	8	7
268	Neurexin-3 (Neurexin III-alpha) (Neurexin-3-alpha)	Q6P9K9	0.977595	1.04124	1.03421	1.01786	0.970907	Nrxn3	1	1. 9	Signaling Cascade	2.1	3.8	36.6	4	5.8
269	Neurochondrin (M-Sema F-associating protein of 75 kDa) (Norbin)	Q9Z0E0	1.02024	1.10033	1.03656	1.09416	1.05072	Ncdn	2	2. 1	Signaling Cascade	0.8	2.4	3.5	6.3	3.1
270	Neurofascin	Q810U3	0.897607	1.11284	0.962815	0.978355	1.09139	Nfasc	1	1. 2	Plasma Membrane	1.5	2	1.7	3.1	3.9
271	Neurofilament heavy polypeptide (NF-H) (200 kDa neurofilament protein) (Neurofilament triplet H protein)	P19246	0.983075	1.3022	1.01748	0.972344	1.01881	Nefh	1	1. 4	Cytoskeleton	2.5	2.8	8.1	4.4	4.6
272	Neurofilament light polypeptide (NF-L) (68 kDa neurofilament protein) (Neurofilament triplet L protein)	P08551	0.994345	1.17178	0.960403	0.96439	0.974135	Nefl	1	1. 4	Cytoskeleton	0.5	4.3	2.4	3.3	3.4
273	Neurofilament medium polypeptide (NF-M) (160 kDa neurofilament protein) (Neurofilament 3) (Neurofilament triplet M protein)	P08553	0.961518	1.2554	1.00132	0.947769	0.967873	Nefm	1	1. 4	Cytoskeleton	3	3.3	3	2.8	2.3
274	Neuromodulin (Axonal membrane protein GAP-43) (Calmodulin-binding protein P-57) (Growth-associated protein 43)	P06837	0.789879	1.06023	0.919616	0.902634	0.838526	Gap43	1	1. 1	Plasma Membrane	1	2.7	2.7	3.3	3
275	Neuronal membrane glycoprotein M6-a (M6a)	P35802	0.901056	1.26735	0.938155	0.911483	0.935875	Gpm6a	1	1. 3	Plasma Membrane	0.8	5.1	14.2	12.4	11.8
276	Neuroplastin (Stromal cell-derived receptor 1) (SDR-1)	P97300	0.876897	0.925766	0.964784	0.946313	0.996513	Nptn	6	6. 3	Plasma Membrane	1.4	8.8	3.3	3.2	4.5
277	Neurotrimin	Q99PJ0	0.929357	1.05388	0.984463	0.959904	0.960184	Ntm	1	1. 2	Plasma Membrane	7.3	3.8	3.1	2.4	4
278	Oxidation resistance protein 1 (Protein C7)	Q4KMM3	0.907853	1.08355	1.03537	1.00363	0.968176	Oxr1	2	2. 1	Mitochondrion	2.3	2.2	3.1	1.8	3.4
279	Paralemmin-1 (Paralemmin)	Q9Z0P4	0.825524	1.02596	0.965437	1.04704	0.940034	Palm	1	1. 3	Plasma Membrane	3	3	2	3.3	4.1
280	Peptidyl-prolyl cis-trans isomerase A (PPIase A) (EC 5.2.1.8) (Cyclophilin A) (Cyclosporin A-binding protein) (Rotamase A) (SP18) [Cleaved into: Peptidyl-prolyl cis-trans isomerase A, N-terminally processed]	P17742	0.876369	1.09169	0.97072	0.927764	0.90328	Ppia	4	4. 3	Signaling Cascade	0.7	4.3	6.1	3.2	6.1
281	Peptidyl-prolyl cis-trans isomerase D (PPIase D) (EC 5.2.1.8) (40 kDa peptidyl-prolyl cis-trans isomerase) (Cyclophilin-40) (CYP-40) (Rotamase D)	Q9CR16	1.04559	0.916114	1.00715	1.01181	0.967398	Ppid	6	6. 2	Signaling Cascade	1.7	4	3.1	3.1	4.4
282	Peripheral plasma membrane protein CASK (EC 2.7.11.1) (Calcium/calmodulin-dependent serine protein kinase)	O70589	1.03819	0.961317	0.940553	0.974881	0.98378	Cask	1	1. 9	Plasma Membrane	0.7	13.1	6.8	4.8	3.7
283	Peroxiredoxin-5, mitochondrial (EC 1.11.1.15) (Antioxidant enzyme B166) (AOEB166) (Liver tissue 2D-page spot 2D-0014IV) (PLP) (Peroxiredoxin V) (Prx-V) (Peroxisomal antioxidant enzyme) (Thioredoxin peroxidase PMP20) (Thioredoxin reductase)	P99029	0.99706	0.681366	0.974936	0.988644	0.978793	Prdx5	3	3. 3	Mitochondrion	1.3	10.9	2.3	3	4.3
284	PH and SEC7 domain-containing protein 3 (Exchange factor for ADP-ribosylation factor guanine nucleotide factor 6) (Pleckstrin homology and SEC7 domain-containing protein 3)	Q2PFD7	1.05801	0.95117	0.97258	0.990645	1.06105	Psd3	2	2. 7	Signaling Cascade	4.8	2.1	2.3	2.1	3.3
285	Phosphate carrier protein, mitochondrial (Phosphate transport protein) (PTP) (Solute carrier family 25 member 3)	Q8VEM8	1.0935	0.5759	0.93832	0.982626	1.02632	Slc25a3	3	3. 2	Mitochondrion	2.7	8.7	3.1	7.4	2.4
286	Phosphatidate cytidylyltransferase 2 (EC 2.7.7.41) (CDP-DAG synthase 2) (CDP-DG synthase 2) (CDP-diacylglycerol synthase 2) (CDS 2) (CDP-diglyceride pyrophosphorylase 2) (CDP-diglyceride synthase 2) (CTP:phosphatidate cytidylyltransferase 2)	Q99L43	1.07887	1.30653	1.04635	0.960054	1.06156	Cds2	2	2. 5	Mitochondrion	3.8	8.1	4	5.8	6.7
287	Phosphatidylethanolamine-binding protein 1 (PEBP-1) (HCNPpp) [Cleaved into: Hippocampal cholinergic neurostimulating peptide (HCNP)]	P70296	0.799503	1.05451	0.997268	0.997643	0.942675	Pebp1	4	4. 2	Plasma Membrane	3.4	3.3	3.7	5	4.6
288	Phosphatidylinositol 4-phosphate 5-kinase type-1 gamma (PIP5K1-gamma) (PtdIns(4)P-5-kinase 1 gamma) (EC 2.7.1.68) (Phosphatidylinositol 4-phosphate 5-kinase type I gamma) (PIP5KIgamma)	O70161	1.05254	1.07772	1.06301	1.01633	1.01296	Pip5k1c	2	2. 5	Signaling Cascade	4.8	2.5	4.8	7	4.5
289	Phosphoglucomutase-1 (PGM 1) (EC 5.4.2.2) (Glucose phosphomutase 1) (Phosphoglucomutase-2)	Q9D0F9	1.0062	0.991083	1.00735	0.987513	1.03538	Pgm1	4	4. 2	Cytoplasm	4.6	3.4	2.3	6.2	4.3
290	Phosphoglycerate kinase 1 (EC 2.7.2.3)	P09411	1.03023	0.93986	1.00504	0.994595	0.875603	Pgk1	4	4. 2	Synaptic Vesicle	1.1	3.8	2.6	2.4	2.9
291	Phosphoglycerate mutase 1 (EC 3.1.3.13) (EC 5.4.2.11) (EC 5.4.2.4) (BPG-dependent PGAM 1) (Phosphoglycerate mutase isozyme B) (PGAM-B)	Q9DBJ1	0.93574	1.14234	1.04657	1.03799	0.930868	Pgam1	4	4. 2	Synaptic Vesicle	1.5	6.6	4.7	6.6	4.3
292	Plasma membrane calcium-transporting ATPase 2 (PMCA2) (EC 3.6.3.8) (Plasma membrane calcium ATPase isoform 2) (Plasma membrane calcium pump isoform 2)	Q9R0K7	0.942128	1.07267	0.985733	0.963763	0.98618	Atp2b2	1	1. 2	Plasma Membrane	1.5	2.3	2.1	2.8	2
293	Platelet-activating factor acetylhydrolase IB subunit alpha (Lissencephaly-1 protein) (LIS-1) (PAF acetylhydrolase 45 kDa subunit) (PAF-AH 45 kDa subunit) (PAF-AH alpha) (PAFAH alpha)	P63005	0.970446	1.01993	0.979994	0.958978	0.929002	Pafah1b1	1	1. 7	Cytoskeleton	5.3	5.5	1.7	2.4	4.6
294	Plectin (PCN) (PLTN) (Plectin-1) (Plectin-6)	Q9QXS1	1.01793	1.13809	1.04475	0.99418	1.00788	Plec	1	1. 4	Cytoskeleton	1.6	1.2	5.3	1.9	2.3
295	Profilin-1 (Profilin I)	P62962	0.956305	1.02851	1.03844	1.01766	0.919514	Pfn1	1	1. 8	Cytoskeleton	2.6	2.3	2	3.6	3.4
296	Profilin-2 (Profilin II)	Q9JJV2	0.914937	0.98594	1.01637	0.974658	0.879795	Pfn2	1	1. 4	Cytoskeleton	1.5	8.2	7.2	10.8	6.1
297	Prohibitin (B-cell receptor-associated protein 32) (BAP 32)	P67778	0.991123	0.79354	0.948195	0.961225	1.01869	Phb	3	3. 3	Mitochondrion	1.1	3.2	4.3	8.5	3.3
298	Prohibitin-2 (B-cell receptor-associated protein BAP37) (Repressor of estrogen receptor activity)	O35129	1.04368	0.717966	0.932055	0.983452	1.02046	Phb2	3	3. 3	Signaling Cascade	1.5	5.6	3.6	3	3.4
299	Propionyl-CoA carboxylase beta chain, mitochondrial (PCCase subunit beta) (EC 6.4.1.3) (Propanoyl-CoA:carbon dioxide ligase subunit beta)	Q99MN9	1.06588	0.829463	0.997056	0.953891	1.07659	Pccb	5	5. 3	Mitochondrion	1.8	7.8	3.8	2.8	4.2
300	Protein bassoon	O88737	0.923706	0.986051	0.989047	0.980287	0.945789	Bsn	1	1. 12	Cytoskeleton	1	1.7	1.8	2.6	3
301	Protein deglycase DJ-1 (EC 3.1.2.-) (EC 3.5.1.-) (Parkinson disease protein 7 homolog)	Q99LX0	0.916645	0.924901	1.07913	1.04618	1.03679	Park7	3	3. 3	Signaling Cascade	1	7.6	4.9	5.1	5.2
302	Protein disulfide-isomerase (PDI) (EC 5.3.4.1) (Cellular thyroid hormone-binding protein) (Endoplasmic reticulum resident protein 59) (ER protein 59) (ERp59) (Prolyl 4-hydroxylase subunit beta) (p55)	P09103	1.07443	0.935786	0.955483	0.913641	0.968407	P4hb	1	1. 2	Signaling Cascade	1.5	3.6	3.1	2.6	3.5
303	Protein disulfide-isomerase A6 (EC 5.3.4.1) (Thioredoxin domain-containing protein 7)	Q922R8	1.10007	0.91495	1.04587	1.04493	0.961863	Pdia6	1	1. 2	Signaling Cascade	6.2	4.1	6.9	7.5	7.9
304	Protein FAM49B	Q921M7	0.974405	1.1877	1.01676	1.06362	0.971627	Fam49b	1	1. 10	Signaling Cascade	1.9	2.6	3.8	2.4	3.3
305	Protein kinase C alpha type (PKC-A) (PKC-alpha) (EC 2.7.11.13)	P20444	1.02555	1.08682	0.930703	0.883217	0.979064	Prkca	2	2. 2	Signaling Cascade	2	2.9	2.2	4.5	4.1
306	Protein kinase C and casein kinase substrate in neurons protein 1 (Syndapin-1)	Q61644	0.998767	0.995972	1.0027	1.0047	0.909388	Pacsin1	2	2. 2	Signaling Cascade	3.4	4.3	1.8	3.2	1.9
307	Protein kinase C epsilon type (EC 2.7.11.13) (nPKC-epsilon)	P16054	1.03472	1.13611	1.04556	1.04666	1.04307	Prkce	1	1. 5	Signaling Cascade	2.5	2.8	4.5	2.7	2.5
308	Protein kinase C gamma type (PKC-gamma) (EC 2.7.11.13)	P63318	0.925934	1.15043	0.983643	1.00424	0.9595	Prkcg	1	1. 1	Signaling Cascade	0.7	2.8	2.6	3.5	3.3
309	Protein piccolo (Aczonin) (Brain-derived HLMN protein) (Multidomain presynaptic cytomatrix protein)	Q9QYX7	0.931679	1.07202	1.00491	1.02145	0.967955	Pclo	1	1. 12	Synaptic Vesicle	3.7	1.2	2.5	2.4	2.4
310	Protein-L-isoaspartate(D-aspartate) O-methyltransferase (PIMT) (EC 2.1.1.77) (L-isoaspartyl protein carboxyl methyltransferase) (Protein L-isoaspartyl/D-aspartyl methyltransferase) (Protein-beta-aspartate methyltransferase)	P23506	0.976915	0.995991	1.10573	1.09527	0.963501	Pcmt1	2	2. 4	Cytoplasm	4	5.1	2.1	4.1	4.3
311	Pyridoxal kinase (EC 2.7.1.35) (Pyridoxine kinase)	Q8K183	1.00704	1.09666	0.97715	0.987427	0.965203	Pdxk	1	1. 7	Cytoplasm	1	3.7	8.9	10.9	8.2
312	Pyruvate carboxylase, mitochondrial (EC 6.4.1.1) (Pyruvic carboxylase) (PCB)	Q05920	1.07967	0.899191	1.008	1.03002	1.03067	Pc	4	4. 1	Mitochondrion	2.6	4.4	2.6	6	2.5
313	Pyruvate dehydrogenase E1 component subunit alpha, somatic form, mitochondrial (EC 1.2.4.1) (PDHE1-A type I)	P35486	1.12213	0.822903	1.07829	1.02777	1.07638	Pdha1	4	4. 1	Mitochondrion	1.5	4.9	2.3	2.8	2.1
314	Pyruvate dehydrogenase E1 component subunit beta, mitochondrial (PDHE1-B) (EC 1.2.4.1)	Q9D051	1.08704	0.750501	1.00066	0.996595	1.20262	Pdhb	4	4. 1	Mitochondrion	0.7	3.1	2.5	3.3	5.1
315	Pyruvate dehydrogenase protein X component, mitochondrial (Dihydrolipoamide dehydrogenase-binding protein of pyruvate dehydrogenase complex) (Lipoyl-containing pyruvate dehydrogenase complex component X)	Q8BKZ9	1.04728	0.796439	0.940946	0.942857	1.06738	Pdhx	4	4. 1	Mitochondrion	0.2	3.8	4.9	3.2	4.6
316	Rab GDP dissociation inhibitor alpha (Rab GDI alpha) (Guanosine diphosphate dissociation inhibitor 1) (GDI-1)	P50396	0.972597	1.06755	0.981806	1.05357	0.934554	Gdi1	1	1. 6	Signaling Cascade	1.5	3.2	2.7	2.9	2.3
317	Rab GDP dissociation inhibitor beta (Rab GDI beta) (GDI-3) (Guanosine diphosphate dissociation inhibitor 2) (GDI-2)	Q61598	0.986863	0.961781	1.01083	1.0579	0.962344	Gdi2	1	1. 6	Signaling Cascade	2.3	3.8	2.8	6	3
318	Rabphilin-3A (Exophilin-1)	P47708	0.925721	1.15305	1.01697	1.01227	0.888374	Rph3a	1	1. 6	Synaptic Vesicle	3.9	5.1	4	4.1	4.1
319	Ras-related C3 botulinum toxin substrate 1 (p21-Rac1)	P63001	0.965182	1.09044	1.03363	0.985624	0.971279	Rac1	1	1. 6	Plasma Membrane	2.6	5.3	4.3	6.6	1.9
320	Ras-related protein Rab-10	P61027	0.881448	0.760811	0.949063	0.934543	0.964493	Rab10	1	1. 6	Synaptic Vesicle	1.2	10.1	5.1	7.6	4.1
321	Ras-related protein Rab-1A (YPT1-related protein)	P62821	0.934092	0.933221	0.98153	0.975032	0.961052	Rab1A	1	1. 6	Synaptic Vesicle	1	5.7	2.7	3.8	1.8
322	Ras-related protein Rab-2A	P53994	0.982346	0.965308	0.985215	1.03926	1.00915	Rab2a	1	1. 6	Synaptic Vesicle	0.9	4.3	3.6	3.9	2.6
323	Ras-related protein Rab-3A	P63011	0.9561	1.03153	1.04372	1.01931	0.959451	Rab3a	1	1. 6	Synaptic Vesicle	0.8	4.5	2.4	1.8	2.6
324	Ras-related protein Rab-3B	Q9CZT8	0.990243	0.953511	1.05602	1.03578	0.994014	Rab3b	1	1. 2	Synaptic Vesicle	2.8	5.4	3.6	3	3.2
325	Ras-related protein Rab-3C	P62823	0.993304	0.923353	1.02289	0.973925	0.925987	Rab3c	1	1. 2	Synaptic Vesicle	3.5	3.4	3.2	2.3	5.1
326	Ras-related protein Ral-A	P63321	0.954776	0.953176	0.963439	0.973152	1.00435	Rala	1	1. 1	Synaptic Vesicle	5.4	3.8	5.5	4.5	3.4
327	Ras/Rap GTPase-activating protein SynGAP (Neuronal RasGAP) (Synaptic Ras GTPase-activating protein 1) (Synaptic Ras-GAP 1)	F6SEU4	0.958025	0.974176	1.01797	0.994085	1.03638	Syngap1	1	1. 1	Plasma Membrane	0.5	4.3	1.8	2.3	3
328	RasGAP-activating-like protein 1 (RAS protein activator like 1) (Ras GTPase-activating-like protein)	Q9Z268	1.04704	1.10827	1.00262	0.960894	1.00164	Rasal1	1	1. 2	Signaling Cascade	1.3	3.6	3.5	2.9	6.2
329	Receptor-type tyrosine-protein phosphatase zeta (R-PTP-zeta) (EC 3.1.3.48)	B9EKR1	0.998786	1.00482	0.956117	0.922747	0.911804	Ptprz1	6	6. 3	Plasma Membrane	10	3.6	2	4.4	2.9
330	Regulating synaptic membrane exocytosis protein 1 (Rab-3-interacting molecule 1) (RIM 1) (Rab-3-interacting protein 1)	Q99NE5	0.919476	1.09957	1.01077	1.0635	1.01771	Rims1	1	1. 12	Synaptic Vesicle	1.7	2.6	6.8	9.3	10.5
331	Reticulon-1 (Neuroendocrine-specific protein)	Q8K0T0	0.915695	1.20877	0.941463	0.960569	0.930187	Rtn1	6	6. 3	Synaptic Vesicle	1	2.5	3.4	5.7	3.1
332	Reticulon-3	Q9ES97	1.00175	1.16278	0.937294	0.999331	0.927888	Rtn3	6	6. 3	Synaptic Vesicle	0.9	3.9	4.7	6	2.8
333	Reticulon-4 (Neurite outgrowth inhibitor) (Nogo protein)	Q99P72	0.973856	1.10387	0.968927	0.99265	0.971776	Rtn4	6	6. 3	Plasma Membrane	4.8	2.3	3.1	8.1	2.6
334	Rho guanine nucleotide exchange factor 2 (Guanine nucleotide exchange factor H1) (GEF-H1) (LBC'S first cousin) (Lymphoid blast crisis-like 1) (Oncogene LFC) (Rhobin)	Q60875	1.09646	1.02112	1.02732	1.07406	1.02144	Arhgef2	1	1. 6	Signaling Cascade	9.2	4.1	3	7.3	5.3
335	Secretory carrier-associated membrane protein 1 (Secretory carrier membrane protein 1)	Q8K021	0.994259	1.02202	0.965187	0.996814	0.984977	Scamp1	2	2. 6	Synaptic Vesicle	2.8	4.8	4.6	3.7	4.4
336	Septin-2 (Neural precursor cell expressed developmentally down-regulated protein 5) (NEDD-5)	P42208	0.970518	0.911052	1.04055	1.03703	1.00397	Sept2	7	7	Cytoskeleton	1.1	4.7	5.7	3	2.1
337	Septin-5 (Cell division control-related protein 1) (CDCrel-1) (Peanut-like protein 1)	Q9Z2Q6	1.09976	0.908336	0.973735	0.960548	0.914676	Sept5	7	7	Signaling Cascade	0.5	2.9	3.4	3.3	2.5
338	Septin-7 (CDC10 protein homolog)	O55131	0.999065	0.854343	0.96678	0.983773	0.961339	Sept7	7	7	Synaptic Vesicle	3.1	3.9	3	3	2.5
339	Septin-8	Q8CHH9	0.97084	0.955422	0.990118	0.97255	0.929663	Sept8	2	2. 1	Cytoskeleton	1.3	7.3	2.4	4.8	5.7
340	Serine/threonine-protein kinase DCLK1 (EC 2.7.11.1) (Doublecortin-like and CAM kinase-like 1) (Doublecortin-like kinase 1)	Q9JLM8	0.930672	1.13737	1	0.990213	0.963096	Dclk1	2	2. 1	Signaling Cascade	2.7	2.4	2.1	2.5	2.2
341	Serine/threonine-protein kinase PAK 1 (EC 2.7.11.1) (Alpha-PAK) (CDC42/RAC effector kinase PAK-A) (p21-activated kinase 1) (PAK-1) (p65-PAK)	O88643	1.02925	1.13064	1.05786	1.01211	0.938898	Pak1	1	1. 6	Signaling Cascade	2.9	3.1	2.7	3.7	4.1
342	Serine/threonine-protein phosphatase 2A 55 kDa regulatory subunit B alpha isoform (PP2A subunit B isoform B55-alpha) (PP2A subunit B isoform PR55-alpha) (PP2A subunit B isoform R2-alpha) (PP2A subunit B isoform alpha)	Q6P1F6	0.999136	1.07997	1.1445	1.13856	0.947191	Ppp2r2a	1	1. 7	Signaling Cascade	1.8	2.6	6.8	6.4	4.1
343	Serine/threonine-protein phosphatase 2A 56 kDa regulatory subunit epsilon isoform (PP2A B subunit isoform B'-epsilon) (PP2A B subunit isoform B56-epsilon) (PP2A B subunit isoform PR61-epsilon) (PP2A B subunit isoform R5-epsilon)	Q61151	0.948547	1.159	1.07136	1.04545	0.979765	Ppp2r5e	1	1. 7	Signaling Cascade	17.5	3.9	8.1	7.2	3.1
344	Serine/threonine-protein phosphatase 2A 65 kDa regulatory subunit A alpha isoform (PP2A subunit A isoform PR65-alpha) (PP2A subunit A isoform R1-alpha)	Q76MZ3	0.997564	0.979475	0.982861	0.998308	0.938204	Ppp2r1a	1	1. 7	Signaling Cascade	1.6	2.5	3.3	4.3	2.9
345	Serine/threonine-protein phosphatase 2B catalytic subunit alpha isoform (EC 3.1.3.16) (CAM-PRP catalytic subunit) (Calmodulin-dependent calcineurin A subunit alpha isoform)	P63328	1.02043	1.06002	1.02829	1.0366	1.00685	Ppp3ca	1	1. 11	Signaling Cascade	1.1	3.6	3.2	5.2	3.9
346	Serine/threonine-protein phosphatase 5 (PP5) (EC 3.1.3.16) (Protein phosphatase T) (PPT)	Q60676	0.960437	1.19596	1.00232	1.01021	0.970159	Ppp5c	1	1. 1	Signaling Cascade	5.2	10.2	4.2	3.3	3.7
347	SH3-containing GRB2-like protein 3-interacting protein 1 (Endophilin-3-interacting protein)	Q8VD37	1.013	1.11273	0.980853	0.954849	0.971324	Sgip1	2	2. 1	Plasma Membrane	3.6	2.2	1.5	3.1	3.3
348	SLIT-ROBO Rho GTPase-activating protein 3 (srGAP3) (Rho GTPase-activating protein 14) (WAVE-associated Rac GTPase-activating protein) (WRP)	Q812A2	1.09502	1.0825	1.00985	1.01483	1.00697	Srgap3	1	1. 4	Signaling Cascade	8.9	1.5	2.7	3.4	2.4
349	Sodium/calcium exchanger 1 (Na(+)/Ca(2+)-exchange protein 1) (Solute carrier family 8 member 1)	P70414	0.925101	1.06421	0.949109	0.996948	0.979935	Slc8a1	1	1. 3	Plasma Membrane	4.5	4	4.9	4.2	2.9
350	Sodium/potassium-transporting ATPase subunit alpha-1 (Na(+)/K(+) ATPase alpha-1 subunit) (EC 3.6.3.9) (Sodium pump subunit alpha-1)	Q8VDN2	0.914277	1.1132	0.993421	0.977011	1.03095	Atp1a1	1	1. 3	Plasma Membrane	0.7	2.2	1.8	2.1	2.9
351	Sodium/potassium-transporting ATPase subunit alpha-2 (Na(+)/K(+) ATPase alpha-2 subunit) (EC 3.6.3.9) (Na(+)/K(+) ATPase alpha(+) subunit) (Sodium pump subunit alpha-2)	Q6PIE5	0.926827	1.18907	0.978063	0.960202	1.06356	Atp1a2	1	1. 3	Plasma Membrane	1.8	2.9	2.5	2.1	2.3
352	Sodium/potassium-transporting ATPase subunit alpha-3 (Na(+)/K(+) ATPase alpha-3 subunit) (EC 3.6.3.9) (Na(+)/K(+) ATPase alpha(III) subunit) (Sodium pump subunit alpha-3)	Q6PIC6	0.907286	1.14286	0.966746	0.967635	0.987078	Atp1a3	1	1. 1	Plasma Membrane	1.5	2.9	3.6	2.9	2.3
353	Sodium/potassium-transporting ATPase subunit beta-1 (Sodium/potassium-dependent ATPase subunit beta-1)	P14094	0.916695	1.04914	0.922215	0.947746	1.01207	Atp1b1	1	1. 8	Plasma Membrane	0.7	5.2	4.8	3.9	5
354	Spectrin beta chain, non-erythrocytic 1 (Beta-II spectrin) (Embryonic liver fodrin) (Fodrin beta chain)	Q62261	1.06153	0.971211	1.01173	0.996396	0.968099	Sptbn1	1	1. 2	Cytoskeleton	1.3	1.7	1	1.2	2.3
355	SRC kinase signaling inhibitor 1 (SNAP-25-interacting protein) (SNIP) (p130Cas-associated protein) (p140Cap)	Q9QWI6	0.929189	1.06092	1.00888	0.994684	0.990719	Srcin1	1	1. 4	Signaling Cascade	1	2.2	2.2	2	1.9
356	Src substrate cortactin	Q60598	1.02979	0.958084	0.98868	0.990262	0.997144	Cttn	1	1. 8	Cytoskeleton	0.3	2.3	1.7	2.2	2.1
357	Stress-70 protein, mitochondrial (75 kDa glucose-regulated protein) (GRP-75) (Heat shock 70 kDa protein 9) (Mortalin) (Peptide-binding protein 74) (PBP74) (p66 MOT)	P38647	1.06907	0.740974	0.92087	0.932474	1.01651	Hspa9	6	6. 4	Mitochondrion	0.1	3.2	2.6	2.2	2.9
358	Stress-induced-phosphoprotein 1 (STI1) (mSTI1) (Hsc70/Hsp90-organizing protein) (Hop)	Q60864	0.918368	0.979791	0.9955	1.02862	0.907877	Stip1	6	6. 2	Signaling Cascade	5.4	1.7	2.7	2.3	4.2
359	Succinate dehydrogenase [ubiquinone] flavoprotein subunit, mitochondrial (EC 1.3.5.1) (Flavoprotein subunit of complex II) (Fp)	Q8K2B3	1.10108	0.748107	0.848624	0.874627	1.08947	Sdha	4	4. 1	Mitochondrion	0.7	7.8	4.6	6	6.5
360	Succinate dehydrogenase [ubiquinone] iron-sulfur subunit, mitochondrial (EC 1.3.5.1) (Iron-sulfur subunit of complex II) (Ip)	Q9CQA3	1.10864	0.749406	0.926194	0.893473	1.11872	Sdhb	3	3. 2	Mitochondrion	1.3	3.8	2.6	4.2	2.4
361	Succinate-semialdehyde dehydrogenase, mitochondrial (EC 1.2.1.24) (Aldehyde dehydrogenase family 5 member A1) (NAD(+)-dependent succinic semialdehyde dehydrogenase)	Q8BWF0	1.11573	0.748921	0.932584	0.944296	1.08386	Aldh5a1	4	4. 1	Mitochondrion	2.3	6.5	3.7	5	4
362	Succinyl-CoA ligase [ADP-forming] subunit beta, mitochondrial (EC 6.2.1.5) (ATP-specific succinyl-CoA synthetase subunit beta) (Succinyl-CoA synthetase beta-A chain) (SCS-betaA)	Q9Z2I9	1.08034	0.72964	0.986885	0.988532	0.98769	Sucla2	4	4. 1	Mitochondrion	0.8	5.1	2.4	2.4	2
363	Succinyl-CoA ligase [ADP/GDP-forming] subunit alpha, mitochondrial (EC 6.2.1.4) (EC 6.2.1.5) (Succinyl-CoA synthetase subunit alpha) (SCS-alpha)	Q9WUM5	1.03644	0.79669	1.02514	0.955796	0.973101	Suclg1	4	4. 1	Mitochondrion	1.9	12.4	2.9	4.6	4.5
364	Succinyl-CoA:3-ketoacid coenzyme A transferase 1, mitochondrial (EC 2.8.3.5) (3-oxoacid CoA-transferase 1) (Somatic-type succinyl-CoA:3-oxoacid CoA-transferase) (SCOT-s)	Q9D0K2	1.11111	0.849334	0.962799	0.909637	0.966577	Oxct1	5	5. 1	Mitochondrion	1.2	6	3.6	6	3.9
365	Superoxide dismutase [Mn], mitochondrial (EC 1.15.1.1)	P09671	1.16098	0.814168	0.936839	0.92942	0.967004	Sod2	3	3. 3	Mitochondrion	3.1	4.1	3.3	3.3	2.5
366	Synapsin-1 (Synapsin I)	O88935	1.00368	1.0096	1.06494	1.04106	0.920079	Syn1	1	1. 4	Synaptic Vesicle	1.5	2.8	2	2.3	2.3
367	Synapsin-2 (Synapsin II)	Q64332	1.03165	1.04559	1.04376	1.0788	0.933045	Syn2	1	1. 4	Synaptic Vesicle	0.9	3.6	2.5	2.9	2.4
368	Synaptic vesicle glycoprotein 2A (Synaptic vesicle protein 2) (Synaptic vesicle protein 2A) (Calcium regulator SV2A)	Q9JIS5	0.996626	1.09755	1.03943	1.05539	0.939036	Sv2a	1	1. 4	Synaptic Vesicle	2.2	3.4	8	7.5	4.2
369	Synaptogyrin-1	O55100	0.710583	0.990994	1.03281	1.06833	0.884246	Syngr1	1	1. 1	Synaptic Vesicle	4.9	7.9	6	4.3	3.5
370	Synaptogyrin-3	Q8R191	1.09021	1.10915	1.09049	1.03743	0.912048	Syngr3	2	2. 6	Synaptic Vesicle	0.3	2.6	14.9	6.6	7
371	Synaptojanin-1 (EC 3.1.3.36) (Synaptic inositol 1,4,5-trisphosphate 5-phosphatase 1)	Q8CHC4	0.984966	1.03369	1.04987	1.07298	0.924859	Synj1	2	2. 2	Cytoplasm	1.2	2.7	2.3	2.1	2.1
372	Synaptophysin (BM89 antigen) (Major synaptic vesicle protein p38)	Q62277	1.24736	1.10027	0.944668	1.00947	0.79512	Syp	2	2. 6	Synaptic Vesicle	2.5	2.6	9.4	9.5	8.8
373	Synaptosomal-associated protein 25 (SNAP-25) (Super protein) (SUP) (Synaptosomal-associated 25 kDa protein)	P60879	0.917211	1.14826	1.01527	1.01944	0.925348	Snap25	1	1. 3	Plasma Membrane	2.5	2	2.5	2.8	5
374	Synaptotagmin-1 (Synaptotagmin I) (SytI) (p65)	P46096	0.935887	1.02043	0.957114	0.976318	0.909671	Syt1	1	1. 3	Synaptic Vesicle	0.9	6.9	2.5	2.1	3.5
375	Synaptotagmin-7 (Synaptotagmin VII) (SytVII)	Q9R0N7	0.95596	1.14329	0.972556	0.933022	0.912654	Syt7	1	1. 3	Synaptic Vesicle	0.8	4.7	8.1	4.3	2.8
376	Syntaxin-1A (Neuron-specific antigen HPC-1)	O35526	0.906597	1.08479	1.01149	0.984541	1.00066	Stx1a	1	1. 3	Plasma Membrane	1.6	2.7	4.3	2.9	5.9
377	Syntaxin-1B	P61264	0.864648	1.10413	0.960409	0.952556	0.934215	Stx1b	1	1. 3	Plasma Membrane	0.7	2.8	2.4	2.4	2.5
378	Syntaxin-binding protein 1 (Protein unc-18 homolog 1) (Unc18-1) (Protein unc-18 homolog A) (Unc-18A)	O08599	1.02811	1.16765	0.946156	1.01688	0.769006	Stxbp1	1	1. 3	Synaptic Vesicle	0.3	2.9	10.7	2.3	10.4
379	Thioredoxin-dependent peroxide reductase, mitochondrial (EC 1.11.1.15) (Antioxidant protein 1) (AOP-1) (PRX III) (Perioredoxin-3) (Protein MER5)	P20108	1.09105	0.790163	0.839203	0.877537	0.951072	Prdx3	3	3. 3	Mitochondrion	4.1	6	12	9.7	5.2
380	Thy-1 membrane glycoprotein (Thy-1 antigen) (CD antigen CD90)	P01831	0.934633	0.951434	1.01805	0.99873	0.965075	Thy1	2	2. 6	Plasma Membrane	3.6	8.8	3.6	4.7	4.5
381	Transforming protein RhoA	Q9QUI0	1.04555	1.11082	1.11726	1.038	0.979913	Rhoa	1	1. 6	Signaling Cascade	4.3	1.5	5.7	6.3	9.3
382	Transketolase (TK) (EC 2.2.1.1) (P68)	P40142	0.929528	1.12216	0.975272	0.971098	0.973512	Tkt	4	4. 2	Signaling Cascade	1.9	2.6	2.9	4.5	5.6
383	Trifunctional enzyme subunit alpha, mitochondrial (TP-alpha) [Includes: Long-chain enoyl-CoA hydratase (EC 4.2.1.17); Long chain 3-hydroxyacyl-CoA dehydrogenase (EC 1.1.1.211)]	Q8BMS1	1.04699	0.963218	0.990679	1.00954	1.11906	Hadha	5	5. 1	Mitochondrion	0.7	6.3	3.6	8.6	4.4
384	Trifunctional enzyme subunit beta, mitochondrial (TP-beta) [Includes: 3-ketoacyl-CoA thiolase (EC 2.3.1.16) (Acetyl-CoA acyltransferase) (Beta-ketothiolase)]	Q99JY0	1.13534	0.890989	1.00064	1.05304	1.14521	Hadhb	5	5. 1	Mitochondrion	1.7	2.4	2.3	8.3	4.6
385	Triosephosphate isomerase (TIM) (EC 5.3.1.1) (Triose-phosphate isomerase)	P17751	0.977505	1.04352	0.941544	0.92918	1.01572	Tpi1	4	4. 2	Synaptic Vesicle	1.5	3.3	3.1	4.7	4.3
386	Tropomyosin alpha-1 chain (Alpha-tropomyosin) (Tropomyosin-1)	P58771	0.806211	1.14181	0.965993	0.984262	0.965977	Tpm1	1	1. 5	Cytoskeleton	2.5	5.7	3.7	3.6	2.4
387	Tubulin alpha-1A chain (Alpha-tubulin 1) (Alpha-tubulin isotype M-alpha-1) (Tubulin alpha-1 chain)	P68369	0.969752	1.21128	0.942202	0.918095	0.982587	Tuba1a	1	1. 3	Cytoskeleton	1.3	9.1	3.1	4.9	5.8
388	Tubulin alpha-4A chain (Alpha-tubulin 4) (Alpha-tubulin isotype M-alpha-4) (Tubulin alpha-4 chain)	P68368	0.961882	1.28694	0.963592	0.968881	0.949169	Tuba4a	1	1. 10	Cytoskeleton	1.1	6.9	6.6	6.2	7
389	Tubulin beta-2A chain	Q7TMM9	0.933657	0.72721	1.00273	0.925913	0.922975	Tubb2a	1	1. 3	Cytoskeleton	5.2	8.3	3.1	3.7	5.1
390	Tubulin beta-3 chain	Q9ERD7	1.00706	1.06564	1.00134	0.985951	1.01683	Tubb3	1	1. 5	Cytoskeleton	2.7	4.4	2.3	3.8	4.4
391	Tubulin beta-4A chain (Tubulin beta-4 chain)	Q9D6F9	0.958637	0.988889	1.02639	1.03017	1	Tubb4a	2	2. 1	Cytoskeleton	3.3	12.4	3.5	4.1	4.2
392	Tubulin beta-5 chain	P99024	0.92006	0.904465	1.021	0.98497	1.00527	Tubb5	1	1. 3	Cytoskeleton	1.8	13.2	3	2.9	6.7
393	Ubiquitin carboxyl-terminal hydrolase isozyme L1 (UCH-L1) (EC 3.4.19.12) (EC 6.-.-.-) (Neuron cytoplasmic protein 9.5) (PGP 9.5) (PGP9.5) (Ubiquitin thioesterase L1)	Q9R0P9	0.990575	0.912003	0.939908	0.966879	0.958076	Uchl1	1	1. 3	Cytoplasm	1	7.1	6.1	5.1	4.4
394	Ubiquitin thioesterase OTUB1 (EC 3.4.19.12) (Deubiquitinating enzyme OTUB1) (OTU domain-containing ubiquitin aldehyde-binding protein 1) (Otubain-1) (Ubiquitin-specific-processing protease OTUB1)	Q7TQI3	0.956931	1.05336	0.982697	1.01321	0.88113	Otub1	1	1. 10	Cytoplasm	4.6	3.3	3.4	3.4	5.2
395	Unconventional myosin-Va (Dilute myosin heavy chain, non-muscle)	Q99104	0.978614	1.06967	0.977646	0.977689	0.97317	Myo5a	1	1. 4	Cytoskeleton	2.4	1.7	1.6	1.7	1.8
396	Up-regulated during skeletal muscle growth protein 5 (Diabetes-associated protein in insulin-sensitive tissues)	Q78IK2	0.970762	0.753958	0.9843	0.885023	1.07695	Usmg5	3	3. 3	Mitochondrion	8.8	3.6	3.5	4.5	3.1
397	UTP--glucose-1-phosphate uridylyltransferase (EC 2.7.7.9) (UDP-glucose pyrophosphorylase) (UDPGP) (UGPase)	Q91ZJ5	0.978194	0.934171	1.04017	0.992564	1.01004	Ugp2	4	4. 2	Cytoplasm	2.7	2.9	2.8	4.1	3.5
398	V-type proton ATPase catalytic subunit A (V-ATPase subunit A) (EC 3.6.3.14) (V-ATPase 69 kDa subunit) (Vacuolar proton pump subunit alpha)	P50516	1.04388	1.16412	0.952933	0.973018	0.895119	Atp6v1a	2	2. 1	Synaptic Vesicle	1.1	3	2.3	3.1	2.7
399	V-type proton ATPase subunit B, brain isoform (V-ATPase subunit B 2) (Endomembrane proton pump 58 kDa subunit) (Vacuolar proton pump subunit B 2)	P62814	1.06041	1.19317	0.986271	0.997038	0.95557	Atp6v1b2	2	2. 4	Synaptic Vesicle	1.2	2.6	2.4	2.5	2.6
400	V-type proton ATPase subunit C 1 (V-ATPase subunit C 1) (Vacuolar proton pump subunit C 1)	Q9Z1G3	1.03324	1.10939	1.00234	1.01273	0.910927	Atp6v1c1	2	2. 4	Synaptic Vesicle	2	4.4	3.2	2.6	3.2
401	V-type proton ATPase subunit D (V-ATPase subunit D) (V-ATPase 28 kDa accessory protein) (Vacuolar proton pump subunit D)	P57746	1.03799	1.21781	0.996054	0.928191	0.922509	Atp6v1d	2	2. 4	Synaptic Vesicle	2.6	4.4	4.1	4.2	5.3
402	V-type proton ATPase subunit d 1 (V-ATPase subunit d 1) (P39) (Physophilin) (V-ATPase 40 kDa accessory protein) (V-ATPase AC39 subunit) (Vacuolar proton pump subunit d 1)	P51863	0.629035	1.11247	0.961705	0.949409	0.904141	Atp6v0d1	2	2. 4	Synaptic Vesicle	6.4	3.3	4.2	2.8	4.3
403	V-type proton ATPase subunit E 1 (V-ATPase subunit E 1) (V-ATPase 31 kDa subunit) (p31) (Vacuolar proton pump subunit E 1)	P50518	0.955585	1.13799	0.963985	0.988601	0.85591	Atp6v1e1	2	2. 4	Synaptic Vesicle	1.5	5.1	6.8	3.9	5.2
404	V-type proton ATPase subunit F (V-ATPase subunit F) (V-ATPase 14 kDa subunit) (Vacuolar proton pump subunit F)	Q9D1K2	0.880992	1.19024	0.967122	0.982594	0.921745	Atp6v1f	2	2. 4	Synaptic Vesicle	1.8	3.2	3.4	5.4	3.9
405	V-type proton ATPase subunit G 2 (V-ATPase subunit G 2) (V-ATPase 13 kDa subunit 2) (Vacuolar proton pump subunit G 2)	Q9WTT4	0.94482	1.15671	1.00392	1.00561	0.896812	Atp6v1g2	2	2. 4	Synaptic Vesicle	4.1	3.2	4.5	4.4	12.5
406	V-type proton ATPase subunit H (V-ATPase subunit H) (Vacuolar proton pump subunit H)	Q8BVE3	0.999268	1.20686	0.997033	1.02131	0.950205	Atp6v1h	2	2. 4	Synaptic Vesicle	1.8	4.3	3.1	2.9	2.1
407	Vesicle-associated membrane protein 2 (VAMP-2) (Synaptobrevin-2)	P63044	0.944184	1.32553	1.02148	1.01391	0.963521	Vamp2	1	1. 3	Synaptic Vesicle	4	4.5	2.6	3.8	5.8
408	Vesicle-fusing ATPase (EC 3.6.4.6) (N-ethylmaleimide-sensitive fusion protein) (NEM-sensitive fusion protein) (Suppressor of K(+) transport growth defect 2) (Protein SKD2) (Vesicular-fusion protein NSF)	P46460	1.02805	0.987658	1.03211	1.03771	0.986283	Nsf	1	1. 3	Synaptic Vesicle	0.8	2	2.2	1.9	2
409	Voltage-dependent anion-selective channel protein 1 (VDAC-1) (mVDAC1) (Outer mitochondrial membrane protein porin 1) (Plasmalemmal porin) (Voltage-dependent anion-selective channel protein 5) (VDAC-5) (mVDAC5)	Q60932	0.905353	0.697851	0.948573	0.942753	0.997976	Vdac1	1	1. 5	Mitochondrion	1.3	3.8	2.8	3.7	4.6
410	Voltage-dependent anion-selective channel protein 2 (VDAC-2) (mVDAC2) (Outer mitochondrial membrane protein porin 2) (Voltage-dependent anion-selective channel protein 6) (VDAC-6) (mVDAC6)	Q60930	0.892768	0.790915	0.904762	0.90626	1.04472	Vdac2	1	1. 10	Mitochondrion	2.6	3.9	3.8	5.7	4.3
411	Voltage-dependent anion-selective channel protein 3 (VDAC-3) (mVDAC3) (Outer mitochondrial membrane protein porin 3)	Q60931	0.953279	0.759166	0.95683	0.92999	0.991336	Vdac3	4	4. 1	Mitochondrion	2.2	7.3	2.7	3	4
412	Voltage-dependent calcium channel gamma-8 subunit (Neuronal voltage-gated calcium channel gamma-8 subunit) (Transmembrane AMPAR regulatory protein gamma-8) (TARP gamma-8)	Q8VHW2	0.901381	0.906079	1.03447	1.0351	1.00642	Cacng8	1	1. 3	Plasma Membrane	3.2	4.7	3.3	2.8	2.8
413	Voltage-dependent L-type calcium channel subunit beta-4 (CAB4) (Calcium channel voltage-dependent subunit beta 4)	Q8R0S4	0.952808	1.07389	0.995916	1.02415	1.01975	Cacnb4	2	2. 1	Plasma Membrane	5.3	8.8	2.6	1.8	4.3
414	Voltage-gated potassium channel subunit beta-2 (EC 1.1.1.-) (K(+) channel subunit beta-2) (Kv-beta-2) (Neuroimmune protein F5)	P62482	1.05543	1.01057	0.972087	0.955758	0.99085	Kcnab2	1	1. 4	Plasma Membrane	1.2	4.9	2.6	3.2	3.2
415	WD repeat-containing protein 1 (Actin-interacting protein 1) (AIP1)	O88342	1.00831	1.03694	0.972365	0.956766	0.947071	Wdr1	1	1. 8	Cytoskeleton	2.1	2.3	3.4	3.6	2.6
416	WD repeat-containing protein 7 (TGF-beta resistance-associated protein TRAG)	Q920I9	1.04698	0.959232	1.03276	1.00305	0.986751	Wdr7	2	2. 1	Signaling Cascade	3.5	9.8	2.3	3.2	3.9
