# Supplementary material for: APP Deletion Accounts for Age-Dependent Changes in the Bioenergetic Metabolism and in Hyperphosphorylated CaMKII at Stimulated Hippocampal Presynaptic Active Zones
Source: Front Synaptic Neurosci. 2017 Jan 20;9:1. doi: 10.3389/fnsyn.2017.00001 (PMC5247443; doi:10.3389/fnsyn.2017.00001)
Supplement: Supplementary file 2 [file DataSheet_2.xlsx]

## Sheet: Complete Set
UniProt accession	Protein name	Gene name (primary)	PepStr	mod	wt young stim/wt young unstim	young APP-KO stim/young wt stim	old APP-KO stim/young APP-KO stim
sp|Q9CQV8-2|1433B_MOUSE	14-3-3 protein beta/alpha (Protein kinase C inhibitor protein 1) (KCIP-1) [Cleaved into: 14-3-3 protein beta/alpha, N-terminally processed]	Ywhab	LGLALNFSVFYYEILNSPEK	Phospho (ST)		1.18625	1.44289
sp|Q9CQV8-2|1433B_MOUSE	14-3-3 protein beta/alpha (Protein kinase C inhibitor protein 1) (KCIP-1) [Cleaved into: 14-3-3 protein beta/alpha, N-terminally processed]	Ywhab	LGLALNFSVFYYEILNSPEK	Phospho (ST)		1.22739	1.26312
sp|Q9CQV8-2|1433B_MOUSE	14-3-3 protein beta/alpha (Protein kinase C inhibitor protein 1) (KCIP-1) [Cleaved into: 14-3-3 protein beta/alpha, N-terminally processed]	Ywhab	LGLALNFSVFYYEILNSPEK	Phospho (ST)			1.26016
sp|Q9CQV8-2|1433B_MOUSE	14-3-3 protein beta/alpha (Protein kinase C inhibitor protein 1) (KCIP-1) [Cleaved into: 14-3-3 protein beta/alpha, N-terminally processed]	Ywhab	LGLALNFSVFYYEILNSPEK	Phospho (ST)			1.19899
sp|Q9CQV8-2|1433B_MOUSE	14-3-3 protein beta/alpha (Protein kinase C inhibitor protein 1) (KCIP-1) [Cleaved into: 14-3-3 protein beta/alpha, N-terminally processed]	Ywhab	LGLALNFSVFYYEILNSPEK	Phospho (ST)			1.39138
sp|Q9CQV8-2|1433B_MOUSE	14-3-3 protein beta/alpha (Protein kinase C inhibitor protein 1) (KCIP-1) [Cleaved into: 14-3-3 protein beta/alpha, N-terminally processed]	Ywhab	LGLALNFSVFYYEILNSPEK	Phospho (ST)			1.2616
sp|Q9CQV8-2|1433B_MOUSE	14-3-3 protein beta/alpha (Protein kinase C inhibitor protein 1) (KCIP-1) [Cleaved into: 14-3-3 protein beta/alpha, N-terminally processed]	Ywhab	LGLALNFSVFYYEILNSPEK	Phospho (ST)			1.38873
sp|P68510|1433F_MOUSE	14-3-3 protein eta	Ywhah	IEKELETVCNDVLALLDK	Phospho (ST)			1.46244
sp|P61982|1433G_MOUSE	14-3-3 protein gamma [Cleaved into: 14-3-3 protein gamma, N-terminally processed]	Ywhag	LGLALNYSVFYYEIQNAPEQACHLAK	Phospho (Y)	1.16876
sp|P61982|1433G_MOUSE	14-3-3 protein gamma [Cleaved into: 14-3-3 protein gamma, N-terminally processed]	Ywhag	ELEAVCQDVLSLLDNYLIK	Phospho (ST)		1.17963	1.19431
sp|P61982|1433G_MOUSE	14-3-3 protein gamma [Cleaved into: 14-3-3 protein gamma, N-terminally processed]	Ywhag	IEKELEAVCQDVLSLLDNYLIK	Phospho (ST)			1.37539
sp|P68254-2|1433T_MOUSE	14-3-3 protein theta (14-3-3 protein tau)	Ywhaq	SICTTVLELLDK	Phospho (ST)	1.20509		1.23241
sp|P63101|1433Z_MOUSE	14-3-3 protein zeta/delta (Protein kinase C inhibitor protein 1) (KCIP-1) (SEZ-2)	Ywhaz	DICNDVLSLLEK	Phospho (ST)	1.23016	1.20826	1.29672
sp|P63101|1433Z_MOUSE	14-3-3 protein zeta/delta (Protein kinase C inhibitor protein 1) (KCIP-1) (SEZ-2)	Ywhaz	LGLALNFSVFYYEILNSPEK	Phospho (ST)		1.18625	1.44289
sp|P63101|1433Z_MOUSE	14-3-3 protein zeta/delta (Protein kinase C inhibitor protein 1) (KCIP-1) (SEZ-2)	Ywhaz	LGLALNFSVFYYEILNSPEK	Phospho (ST)		1.22739	1.26312
sp|P63101|1433Z_MOUSE	14-3-3 protein zeta/delta (Protein kinase C inhibitor protein 1) (KCIP-1) (SEZ-2)	Ywhaz	LGLALNFSVFYYEILNSPEK	Phospho (ST)			1.26016
sp|P63101|1433Z_MOUSE	14-3-3 protein zeta/delta (Protein kinase C inhibitor protein 1) (KCIP-1) (SEZ-2)	Ywhaz	LGLALNFSVFYYEILNSPEK	Phospho (ST)			1.19899
sp|P63101|1433Z_MOUSE	14-3-3 protein zeta/delta (Protein kinase C inhibitor protein 1) (KCIP-1) (SEZ-2)	Ywhaz	LGLALNFSVFYYEILNSPEK	Phospho (ST)			1.39138
sp|P63101|1433Z_MOUSE	14-3-3 protein zeta/delta (Protein kinase C inhibitor protein 1) (KCIP-1) (SEZ-2)	Ywhaz	LGLALNFSVFYYEILNSPEK	Phospho (ST)			1.2616
sp|P63101|1433Z_MOUSE	14-3-3 protein zeta/delta (Protein kinase C inhibitor protein 1) (KCIP-1) (SEZ-2)	Ywhaz	LGLALNFSVFYYEILNSPEK	Phospho (ST)			1.38873
sp|P16330-2|CN37_MOUSE	2',3'-cyclic-nucleotide 3'-phosphodiesterase (CNP) (CNPase) (EC 3.1.4.37)	Cnp	AHVTLGCAADVQPVQTGLDLLDILQQVK	Phospho (ST)	1.05832	0.984755
sp|P16330-2|CN37_MOUSE	2',3'-cyclic-nucleotide 3'-phosphodiesterase (CNP) (CNPase) (EC 3.1.4.37)	Cnp	AIFTGYYGK	Phospho (Y)	1.25904
sp|P16330|CN37_MOUSE	2',3'-cyclic-nucleotide 3'-phosphodiesterase (CNP) (CNPase) (EC 3.1.4.37)	Cnp	AHVTLGCAADVQPVQTGLDLLDILQQVK	Phospho (ST)			1.29093
sp|P16330-2|CN37_MOUSE	2',3'-cyclic-nucleotide 3'-phosphodiesterase (CNP) (CNPase) (EC 3.1.4.37)	Cnp	AHVTLGCAADVQPVQTGLDLLDILQQVK	Phospho (ST)		0.986406
sp|P16330|CN37_MOUSE	2',3'-cyclic-nucleotide 3'-phosphodiesterase (CNP) (CNPase) (EC 3.1.4.37)	Cnp	AIFTGYYGK	Phospho (Y)			1.31518
sp|P16330|CN37_MOUSE	2',3'-cyclic-nucleotide 3'-phosphodiesterase (CNP) (CNPase) (EC 3.1.4.37)	Cnp	AHVTLGCAADVQPVQTGLDLLDILQQVKGGSQGEAVGELPR	Phospho (ST)			1.94533
sp|Q99KI0|ACON_MOUSE	Aconitate hydratase, mitochondrial (Aconitase) (EC 4.2.1.3) (Citrate hydro-lyase)	Aco2	CTTDHISAAGPWLK	Phospho (ST)	1.28068	1.3347	1.42978
sp|P47738|ALDH2_MOUSE	Aldehyde dehydrogenase, mitochondrial (EC 1.2.1.3) (AHD-M1) (ALDH class 2) (ALDH-E2) (ALDHI)	Aldh2	ILGYIK	Phospho (Y)			1.33834
sp|Q8BW75|AOFB_MOUSE	Amine oxidase [flavin-containing] B (EC 1.4.3.4) (Monoamine oxidase type B) (MAO-B)	Maob	NQLISRVPLGSVIK	Phospho (ST)			1.45891
sp|Q7TQF7|AMPH_MOUSE	Amphiphysin	Amph	AALPAGEGGSPEGAK	Phospho (ST)	1.05588		1.56271
sp|P17426-2|AP2A1_MOUSE	AP-2 complex subunit alpha-1 (100 kDa coated vesicle protein A) (Adaptor protein complex AP-2 subunit alpha-1) (Adaptor-related protein complex 2 subunit alpha-1) (Alpha-adaptin A) (Alpha1-adaptin) (Clathrin assembly protein complex 2 alpha-A large chain) (Plasma membrane adaptor HA2/AP2 adaptin alpha A subunit)	Ap2a1	LVECLETVLNK	Phospho (ST)	1.09714		1.18074
sp|P17427|AP2A2_MOUSE	AP-2 complex subunit alpha-2 (100 kDa coated vesicle protein C) (Adaptor protein complex AP-2 subunit alpha-2) (Adaptor-related protein complex 2 subunit alpha-2) (Alpha-adaptin C) (Alpha2-adaptin) (Clathrin assembly protein complex 2 alpha-C large chain) (Plasma membrane adaptor HA2/AP2 adaptin alpha C subunit)	Ap2a2	LTECLETILNK	Phospho (ST)	1.00018		1.12138
sp|P05202|AATM_MOUSE	Aspartate aminotransferase, mitochondrial (mAspAT) (EC 2.6.1.1) (EC 2.6.1.7) (Fatty acid-binding protein) (FABP-1) (Glutamate oxaloacetate transaminase 2) (Kynurenine aminotransferase 4) (Kynurenine aminotransferase IV) (Kynurenine--oxoglutarate transaminase 4) (Kynurenine--oxoglutarate transaminase IV) (Plasma membrane-associated fatty acid-binding protein) (FABPpm) (Transaminase A)	Got2	TCGFDFSGALEDISK	Phospho (ST)	1.01825		1.36932
sp|P05202|AATM_MOUSE	Aspartate aminotransferase, mitochondrial (mAspAT) (EC 2.6.1.1) (EC 2.6.1.7) (Fatty acid-binding protein) (FABP-1) (Glutamate oxaloacetate transaminase 2) (Kynurenine aminotransferase 4) (Kynurenine aminotransferase IV) (Kynurenine--oxoglutarate transaminase 4) (Kynurenine--oxoglutarate transaminase IV) (Plasma membrane-associated fatty acid-binding protein) (FABPpm) (Transaminase A)	Got2	IPEQSVLLLHACAHNPTGVDPRPEQWK	Phospho (ST)		1.36758
sp|P05202|AATM_MOUSE	Aspartate aminotransferase, mitochondrial (mAspAT) (EC 2.6.1.1) (EC 2.6.1.7) (Fatty acid-binding protein) (FABP-1) (Glutamate oxaloacetate transaminase 2) (Kynurenine aminotransferase 4) (Kynurenine aminotransferase IV) (Kynurenine--oxoglutarate transaminase 4) (Kynurenine--oxoglutarate transaminase IV) (Plasma membrane-associated fatty acid-binding protein) (FABPpm) (Transaminase A)	Got2	NLDKEYLPIGGLAEFCK	Phospho (Y)			1.36688
sp|Q03265|ATPA_MOUSE	ATP synthase subunit alpha, mitochondrial	Atp5a1	LYCIYVAIGQK	Phospho (Y)	1.17862
sp|Q9DB20|ATPO_MOUSE	ATP synthase subunit O, mitochondrial (Oligomycin sensitivity conferral protein) (OSCP)	Atp5o	GEVPCTVTTASPLDDAVLSELK	Phospho (ST)	1.23376	1.30712	1.52985
sp|Q91XV3|BASP1_MOUSE	Brain acid soluble protein 1 (22 kDa neuronal tissue-enriched acidic protein) (Neuronal axonal membrane protein NAP-22)	Basp1	AEGAGTEEEGTPKESEPQAAADATEVK	Phospho (ST)	1.10457
sp|P11798|KCC2A_MOUSE	Calcium/calmodulin-dependent protein kinase type II subunit alpha (CaM kinase II subunit alpha) (CaMK-II subunit alpha) (EC 2.7.11.17)	Camk2a	ESSESTNTTIEDEDTKVR	Phospho (ST)	1.30039	1.26006	1.62134
sp|P11798|KCC2A_MOUSE	Calcium/calmodulin-dependent protein kinase type II subunit alpha (CaM kinase II subunit alpha) (CaMK-II subunit alpha) (EC 2.7.11.17)	Camk2a	LHDSISEEGHHYLIFDLVTGGELFEDIVAR	Phospho (ST)	1.21724	1.02607	1.51956
sp|Q61301-2|CTNA2_MOUSE	Catenin alpha-2 (Alpha N-catenin)	Ctnna2	TPEELEDDSDFEQEDYDVR	Phospho (ST)			1.34662
sp|Q61301-2|CTNA2_MOUSE	Catenin alpha-2 (Alpha N-catenin)	Ctnna2	QVQEAIAGISSAAQATSPTDEAK	Phospho (ST)			1.42762
sp|Q68FD5|CLH1_MOUSE	Clathrin heavy chain 1	Cltc	IHEGCEEPATHNALAK	Phospho (ST)	1.12949	1.1491	1.19484
sp|Q68FD5|CLH1_MOUSE	Clathrin heavy chain 1	Cltc	DPHLACVAYER	Phospho (Y)	1.17202
sp|Q68FD5|CLH1_MOUSE	Clathrin heavy chain 1	Cltc	VIQCFAETGQVQK	Phospho (ST)	1.17666
sp|O08585|CLCA_MOUSE	Clathrin light chain A (Lca)	Clta	SVLISLK	Phospho (ST)			1.30098
sp|Q04447|KCRB_MOUSE	Creatine kinase B-type (EC 2.7.3.2) (B-CK) (Creatine kinase B chain)	Ckb	FCTGLTQIETLFK	Phospho (ST)	1.22625	1.24652	1.42052
sp|Q04447|KCRB_MOUSE	Creatine kinase B-type (EC 2.7.3.2) (B-CK) (Creatine kinase B chain)	Ckb	FCTGLTQIETLFK	Phospho (ST)	1.15064		1.46364
sp|Q9D0M3-2|CY1_MOUSE	Cytochrome c1, heme protein, mitochondrial (Complex III subunit 4) (Complex III subunit IV) (Cytochrome b-c1 complex subunit 4) (Ubiquinol-cytochrome-c reductase complex cytochrome c1 subunit) (Cytochrome c-1)	Cyc1	HLVGVCYTEEEAK	Phospho (ST)	1.03422		1.26862
sp|Q8BPN8-2|DMXL2_MOUSE	DmX-like protein 2 (Rabconnectin-3)	Dmxl2	FGNVDADSPVEETIQDHSALK	Phospho (ST)	1.16189	1.13746	1.3947
sp|Q8BPN8-2|DMXL2_MOUSE	DmX-like protein 2 (Rabconnectin-3)	Dmxl2	QLDHESDDADREDEER	Phospho (ST)	1.2923
sp|P39053-3|DYN1_MOUSE	Dynamin-1 (EC 3.6.5.5)	Dnm1	ENCLILAVSPANSDLANSDALK	Phospho (ST)	1.13647		1.41763
sp|P39053-4|DYN1_MOUSE	Dynamin-1 (EC 3.6.5.5)	Dnm1	ENCLILAVSPANSDLANSDALK	Phospho (ST)			1.41763
sp|P43006-2|EAA2_MOUSE	Excitatory amino acid transporter 2 (GLT-1) (Sodium-dependent glutamate/aspartate transporter 2) (Solute carrier family 1 member 2)	Slc1a2	NLFPENLVQACFQQIQTVTK	Phospho (ST)	1.13241		1.58836
sp|P43006-2|EAA2_MOUSE	Excitatory amino acid transporter 2 (GLT-1) (Sodium-dependent glutamate/aspartate transporter 2) (Solute carrier family 1 member 2)	Slc1a2	SADCSVEEEPWK	Phospho (ST)	1.15208	1.10455
sp|P43006-2|EAA2_MOUSE	Excitatory amino acid transporter 2 (GLT-1) (Sodium-dependent glutamate/aspartate transporter 2) (Solute carrier family 1 member 2)	Slc1a2	NLFPENLVQACFQQIQTVTK	Phospho (ST)	1.2076
sp|P05064|ALDOA_MOUSE	Fructose-bisphosphate aldolase A (EC 4.1.2.13) (Aldolase 1) (Muscle-type aldolase)	Aldoa	ALANSLACQGK	Phospho (ST)	1.13568	1.3768	1.34109
sp|P05064|ALDOA_MOUSE	Fructose-bisphosphate aldolase A (EC 4.1.2.13) (Aldolase 1) (Muscle-type aldolase)	Aldoa	VNPCIGGVILFHETLYQK	Phospho (ST)			1.34164
sp|P15105|GLNA_MOUSE	Glutamine synthetase (GS) (EC 6.3.1.2) (Glutamate decarboxylase) (EC 4.1.1.15) (Glutamate--ammonia ligase)	Glul	TCLLNETGDEPFQYK	Phospho (Y)	1.07854		1.48066
sp|P15105|GLNA_MOUSE	Glutamine synthetase (GS) (EC 6.3.1.2) (Glutamate decarboxylase) (EC 4.1.1.15) (Glutamate--ammonia ligase)	Glul	TCLLNETGDEPFQYK	Phospho (Y)	1.20176
sp|P16858|G3P_MOUSE	Glyceraldehyde-3-phosphate dehydrogenase (GAPDH) (EC 1.2.1.12) (Peptidyl-cysteine S-nitrosylase GAPDH) (EC 2.6.99.-)	Gapdh	VPTPNVSVVDLTCR	Phospho (ST)	1.29917	1.25508	1.53746
sp|P62874|GBB1_MOUSE	Guanine nucleotide-binding protein G(I)/G(S)/G(T) subunit beta-1 (Transducin beta chain 1)	Gnb1	KACADATLSQITNNIDPVGR	Phospho (ST)	1.18995	1.25881	1.50822
sp|P62874|GBB1_MOUSE	Guanine nucleotide-binding protein G(I)/G(S)/G(T) subunit beta-1 (Transducin beta chain 1)	Gnb1	LLLAGYDDFNCNVWDALK	Phospho (Y)	1.09525	1.12288	1.41518
sp|P62874|GBB1_MOUSE	Guanine nucleotide-binding protein G(I)/G(S)/G(T) subunit beta-1 (Transducin beta chain 1)	Gnb1	LLLAGYDDFNCNVWDALK	Phospho (Y)	1.35145		1.4251
sp|P62874|GBB1_MOUSE	Guanine nucleotide-binding protein G(I)/G(S)/G(T) subunit beta-1 (Transducin beta chain 1)	Gnb1	LFVSGACDASAK	Phospho (ST)		1.17701	1.4687
sp|P18872|GNAO_MOUSE	Guanine nucleotide-binding protein G(o) subunit alpha	Gnao1	SPLTICFPEYPGSNTYEDAAAYIQTQFESK	Phospho (ST)			1.42279
sp|P07901|HS90A_MOUSE	Heat shock protein HSP 90-alpha (Heat shock 86 kDa) (HSP 86) (HSP86) (Tumor-specific transplantation 86 kDa antigen) (TSTA)	Hsp90aa1	HSQFIGYPITLFVEK	Phospho (ST)			1.41381
sp|P11499|HS90B_MOUSE	Heat shock protein HSP 90-beta (Heat shock 84 kDa) (HSP 84) (HSP84) (Tumor-specific transplantation 84 kDa antigen) (TSTA)	Hsp90ab1	IEDVGSDEEDDSGKDK	Phospho (ST)	1.26487
sp|P08249|MDHM_MOUSE	Malate dehydrogenase, mitochondrial (EC 1.1.1.37)	Mdh2	ETECTYFSTPLLLGK	Phospho (ST)	1.02706	1.08943	1.38445
sp|P08249|MDHM_MOUSE	Malate dehydrogenase, mitochondrial (EC 1.1.1.37)	Mdh2	EGVVECSFVQSK	Phospho (ST)	1.12758		1.31318
sp|P08249|MDHM_MOUSE	Malate dehydrogenase, mitochondrial (EC 1.1.1.37)	Mdh2	TIIPLISQCTPK	Phospho (ST)	1.2391		1.55677
sp|P08249|MDHM_MOUSE	Malate dehydrogenase, mitochondrial (EC 1.1.1.37)	Mdh2	ETECTYFSTPLLLGK	Phospho (ST)			1.34737
sp|P14873|MAP1B_MOUSE	Microtubule-associated protein 1B (MAP-1B) (MAP1(X)) (MAP1.2) [Cleaved into: MAP1B heavy chain; MAP1 light chain LC1]	Map1b	VLSPLRSPPLLGSESPYEDFLSADSK	Phospho (ST)			1.29948
sp|P10637|TAU_MOUSE	Microtubule-associated protein tau (Neurofibrillary tangle protein) (Paired helical filament-tau) (PHF-tau)	Mapt	TTPSPKTPPGSGEPPK	Phospho (ST)	1.19784
sp|P13595-2|NCAM1_MOUSE	Neural cell adhesion molecule 1 (N-CAM-1) (NCAM-1) (CD antigen CD56)	Ncam1	TVPNDATQTK	Phospho (ST)	1.12633
sp|P13595-2|NCAM1_MOUSE	Neural cell adhesion molecule 1 (N-CAM-1) (NCAM-1) (CD antigen CD56)	Ncam1	EGEDAVIVCDVVSSLPPTIIWK	Phospho (ST)			1.28199
sp|P13595|NCAM1_MOUSE	Neural cell adhesion molecule 1 (N-CAM-1) (NCAM-1) (CD antigen CD56)	Ncam1	TVPNDATQTK	Phospho (ST)	1.12633
sp|P13595|NCAM1_MOUSE	Neural cell adhesion molecule 1 (N-CAM-1) (NCAM-1) (CD antigen CD56)	Ncam1	EGEDAVIVCDVVSSLPPTIIWK	Phospho (ST)			1.28199
sp|P06837|NEUM_MOUSE	Neuromodulin (Axonal membrane protein GAP-43) (Calmodulin-binding protein P-57) (Growth-associated protein 43)	Gap43	EGDGSATTDAAPATSPKAEEPSK	Phospho (ST)	1.09913	1.00716	1.21536
sp|P06837|NEUM_MOUSE	Neuromodulin (Axonal membrane protein GAP-43) (Calmodulin-binding protein P-57) (Growth-associated protein 43)	Gap43	EGDGSATTDAAPATSPKAEEPSK	Phospho (ST)		0.915709	1.38741
sp|P70296|PEBP1_MOUSE	Phosphatidylethanolamine-binding protein 1 (PEBP-1) (HCNPpp) [Cleaved into: Hippocampal cholinergic neurostimulating peptide (HCNP)]	Pebp1	YVWLVYEQEQPLSCDEPILSNK	Phospho (ST)	1.16284
sp|Q9DBJ1|PGAM1_MOUSE	Phosphoglycerate mutase 1 (EC 3.1.3.13) (EC 5.4.2.11) (EC 5.4.2.4) (BPG-dependent PGAM 1) (Phosphoglycerate mutase isozyme B) (PGAM-B)	Pgam1	YADLTEDQLPSCESLKDTIAR	Phospho (ST)	1.14404	1.24542
sp|P20444|KPCA_MOUSE	Protein kinase C alpha type (PKC-A) (PKC-alpha) (EC 2.7.11.13)	Prkca	TFCGTPDYIAPEIIAYQPYGK	Phospho (Y)	1.39394		1.64728
sp|P20444|KPCA_MOUSE	Protein kinase C alpha type (PKC-A) (PKC-alpha) (EC 2.7.11.13)	Prkca	GQPVLTPPDQLVIANIDQSDFEGFSYVNPQFVHPILQSAV	Phospho (ST)	1.19587		1.5753
sp|P20444|KPCA_MOUSE	Protein kinase C alpha type (PKC-A) (PKC-alpha) (EC 2.7.11.13)	Prkca	GQPVLTPPDQLVIANIDQSDFEGFSYVNPQFVHPILQSAV	Phospho (ST)			1.39236
sp|P68404-2|KPCB_MOUSE	Protein kinase C beta type (PKC-B) (PKC-beta) (EC 2.7.11.13)	Prkcb	HPPVLTPPDQEVIR	Phospho (ST)	1.13133		1.40546
sp|P68404-2|KPCB_MOUSE	Protein kinase C beta type (PKC-B) (PKC-beta) (EC 2.7.11.13)	Prkcb	TFCGTPDYIAPEIIAYQPYGK	Phospho (Y)	1.39394		1.64728
sp|P68404-2|KPCB_MOUSE	Protein kinase C beta type (PKC-B) (PKC-beta) (EC 2.7.11.13)	Prkcb	NIDQSEFEGFSFVNSEFLKPEVK	Phospho (ST)	0.813829	0.730853
sp|P63318|KPCG_MOUSE	Protein kinase C gamma type (PKC-gamma) (EC 2.7.11.13)	Prkcg	TFCGTPDYIAPEIIAYQPYGK	Phospho (Y)	1.39394		1.64728
sp|P52480-2|KPYM_MOUSE	Pyruvate kinase PKM (EC 2.7.1.40) (Pyruvate kinase muscle isozyme)	Pkm	CLAAALIVLTESGR	Phospho (ST)	1.17554		1.54653
sp|P52480-2|KPYM_MOUSE	Pyruvate kinase PKM (EC 2.7.1.40) (Pyruvate kinase muscle isozyme)	Pkm	CDENILWLDYK	Phospho (Y)	1.22942
sp|P52480|KPYM_MOUSE	Pyruvate kinase PKM (EC 2.7.1.40) (Pyruvate kinase muscle isozyme)	Pkm	CDENILWLDYK	Phospho (Y)	1.22942
sp|P52480-2|KPYM_MOUSE	Pyruvate kinase PKM (EC 2.7.1.40) (Pyruvate kinase muscle isozyme)	Pkm	CLAAALIVLTESGR	Phospho (ST)		1.11361
sp|P50396|GDIA_MOUSE	Rab GDP dissociation inhibitor alpha (Rab GDI alpha) (Guanosine diphosphate dissociation inhibitor 1) (GDI-1)	Gdi1	IICILSHPIK	Phospho (ST)			1.42927
sp|P63001|RAC1_MOUSE	Ras-related C3 botulinum toxin substrate 1 (p21-Rac1)	Rac1	HHCPNTPIILVGTK	Phospho (ST)	1.15652
sp|P62746|RHOB_MOUSE	Rho-related GTP-binding protein RhoB	Rhob	TCLLIVFSK	Phospho (ST)	1.16738
sp|P42208|SEPT2_MOUSE	Septin-2 (Neural precursor cell expressed developmentally down-regulated protein 5) (NEDD-5)	Sept2	IYHLPDAESDEDEDFKEQTR	Phospho (ST)		1.26497	1.39788
sp|P42208|SEPT2_MOUSE	Septin-2 (Neural precursor cell expressed developmentally down-regulated protein 5) (NEDD-5)	Sept2	IYHLPDAESDEDEDFKEQTR	Phospho (ST)			1.40561
sp|O55131|SEPT7_MOUSE	Septin-7 (CDC10 protein homolog)	Sept7	STLINSLFLTDLYSPEYPGPSHR	Phospho (ST)	1.19335	1.17026	1.55306
sp|O55131|SEPT7_MOUSE	Septin-7 (CDC10 protein homolog)	Sept7	STLINSLFLTDLYSPEYPGPSHR	Phospho (ST)			1.71756
sp|Q8VD37-6|SGIP1_MOUSE	SH3-containing GRB2-like protein 3-interacting protein 1 (Endophilin-3-interacting protein)	Sgip1	LPSISDLDSIFGPVLSPK	Phospho (ST)			1.39867
sp|Q6PIE5|AT1A2_MOUSE	Sodium/potassium-transporting ATPase subunit alpha-2 (Na(+)/K(+) ATPase alpha-2 subunit) (EC 3.6.3.9) (Na(+)/K(+) ATPase alpha(+) subunit) (Sodium pump subunit alpha-2)	Atp1a2	VLGFCQLNLPSGK	Phospho (ST)			1.45646
sp|Q6PIC6|AT1A3_MOUSE	Sodium/potassium-transporting ATPase subunit alpha-3 (Na(+)/K(+) ATPase alpha-3 subunit) (EC 3.6.3.9) (Na(+)/K(+) ATPase alpha(III) subunit) (Sodium pump subunit alpha-3)	Atp1a3	VLGFCHYYLPEEQFPK	Phospho (Y)	1.1522	1.1737	1.44247
sp|Q6PIC6|AT1A3_MOUSE	Sodium/potassium-transporting ATPase subunit alpha-3 (Na(+)/K(+) ATPase alpha-3 subunit) (EC 3.6.3.9) (Na(+)/K(+) ATPase alpha(III) subunit) (Sodium pump subunit alpha-3)	Atp1a3	KYNTDCVQGLTHSK	Phospho (ST)	1.21919	1.22264	1.20425
sp|Q6PIC6|AT1A3_MOUSE	Sodium/potassium-transporting ATPase subunit alpha-3 (Na(+)/K(+) ATPase alpha-3 subunit) (EC 3.6.3.9) (Na(+)/K(+) ATPase alpha(III) subunit) (Sodium pump subunit alpha-3)	Atp1a3	YNTDCVQGLTHSK	Phospho (ST)	1.2544	0.994402	1.34584
sp|Q6PIC6|AT1A3_MOUSE	Sodium/potassium-transporting ATPase subunit alpha-3 (Na(+)/K(+) ATPase alpha-3 subunit) (EC 3.6.3.9) (Na(+)/K(+) ATPase alpha(III) subunit) (Sodium pump subunit alpha-3)	Atp1a3	YNTDCVQGLTHSK	Phospho (ST)	0.986729	1.25323	1.5159
sp|Q6PIC6|AT1A3_MOUSE	Sodium/potassium-transporting ATPase subunit alpha-3 (Na(+)/K(+) ATPase alpha-3 subunit) (EC 3.6.3.9) (Na(+)/K(+) ATPase alpha(III) subunit) (Sodium pump subunit alpha-3)	Atp1a3	ACVIHGTDLKDFTSEQIDEILQNHTEIVFAR	Phospho (ST)	1.19325	1.0642	1.49192
sp|Q6PIC6|AT1A3_MOUSE	Sodium/potassium-transporting ATPase subunit alpha-3 (Na(+)/K(+) ATPase alpha-3 subunit) (EC 3.6.3.9) (Na(+)/K(+) ATPase alpha(III) subunit) (Sodium pump subunit alpha-3)	Atp1a3	SSHTWVALSHIAGLCNR	Phospho (ST)		1.24929	1.51897
sp|Q6PIC6|AT1A3_MOUSE	Sodium/potassium-transporting ATPase subunit alpha-3 (Na(+)/K(+) ATPase alpha-3 subunit) (EC 3.6.3.9) (Na(+)/K(+) ATPase alpha(III) subunit) (Sodium pump subunit alpha-3)	Atp1a3	VLGFCHYYLPEEQFPK	Phospho (Y)	1.21129		1.35243
sp|Q6PIC6|AT1A3_MOUSE	Sodium/potassium-transporting ATPase subunit alpha-3 (Na(+)/K(+) ATPase alpha-3 subunit) (EC 3.6.3.9) (Na(+)/K(+) ATPase alpha(III) subunit) (Sodium pump subunit alpha-3)	Atp1a3	SPDCTHDNPLETR	Phospho (ST)	1.16165	1.07038
sp|Q6PIC6|AT1A3_MOUSE	Sodium/potassium-transporting ATPase subunit alpha-3 (Na(+)/K(+) ATPase alpha-3 subunit) (EC 3.6.3.9) (Na(+)/K(+) ATPase alpha(III) subunit) (Sodium pump subunit alpha-3)	Atp1a3	CATILLQGK	Phospho (ST)	1.03299
sp|Q6PIC6|AT1A3_MOUSE	Sodium/potassium-transporting ATPase subunit alpha-3 (Na(+)/K(+) ATPase alpha-3 subunit) (EC 3.6.3.9) (Na(+)/K(+) ATPase alpha(III) subunit) (Sodium pump subunit alpha-3)	Atp1a3	VLGFCHYYLPEEQFPK	Phospho (Y)	1.18283
sp|Q6PIC6|AT1A3_MOUSE	Sodium/potassium-transporting ATPase subunit alpha-3 (Na(+)/K(+) ATPase alpha-3 subunit) (EC 3.6.3.9) (Na(+)/K(+) ATPase alpha(III) subunit) (Sodium pump subunit alpha-3)	Atp1a3	CIELSSGSVK	Phospho (ST)		1.12475
sp|P14094|AT1B1_MOUSE	Sodium/potassium-transporting ATPase subunit beta-1 (Sodium/potassium-dependent ATPase subunit beta-1)	Atp1b1	YNPNVLPVQCTGK	Phospho (Y)	1.16071	1.14753	1.35378
sp|P14094|AT1B1_MOUSE	Sodium/potassium-transporting ATPase subunit beta-1 (Sodium/potassium-dependent ATPase subunit beta-1)	Atp1b1	YNPNVLPVQCTGK	Phospho (Y)	1.14049	1.17423
sp|Q62261|SPTB2_MOUSE	Spectrin beta chain, non-erythrocytic 1 (Beta-II spectrin) (Embryonic liver fodrin) (Fodrin beta chain)	Sptbn1	RPPSPDPNTK	Phospho (ST)	1.15378		1.38741
sp|Q62261-2|SPTB2_MOUSE	Spectrin beta chain, non-erythrocytic 1 (Beta-II spectrin) (Embryonic liver fodrin) (Fodrin beta chain)	Sptbn1	RPPSPDPNTK	Phospho (ST)			1.38741
sp|P09671|SODM_MOUSE	Superoxide dismutase [Mn], mitochondrial (EC 1.15.1.1)	Sod2	LQIAACSNQDPLQGTTGLIPLLGIDVWEHAYYLQYK	Phospho (ST)			1.0962
sp|Q62277|SYPH_MOUSE	Synaptophysin (BM89 antigen) (Major synaptic vesicle protein p38)	Syp	LHQVYFDAPSCVK	Phospho (Y)	1.17041	1.15192	1.25261
sp|Q62277|SYPH_MOUSE	Synaptophysin (BM89 antigen) (Major synaptic vesicle protein p38)	Syp	LHQVYFDAPSCVK	Phospho (Y)	1.19514	1.25028
sp|O35526|STX1A_MOUSE	Syntaxin-1A (Neuron-specific antigen HPC-1)	Stx1a	TAKDSDDDDDVTVTVDR	Phospho (ST)	1.09234
sp|P61264|STX1B_MOUSE	Syntaxin-1B	Stx1b	SAKDSDDEEEVVHVDR	Phospho (ST)	1.04768	1.06772	1.27457
sp|O08599-2|STXB1_MOUSE	Syntaxin-binding protein 1 (Protein unc-18 homolog 1) (Unc18-1) (Protein unc-18 homolog A) (Unc-18A)	Stxbp1	LAEQIATLCATLK	Phospho (ST)	1.16272	1.26327
sp|O08599-2|STXB1_MOUSE	Syntaxin-binding protein 1 (Protein unc-18 homolog 1) (Unc18-1) (Protein unc-18 homolog A) (Unc-18A)	Stxbp1	AAHVFFTDSCPDALFNELVK	Phospho (ST)	1.13953
sp|O08599|STXB1_MOUSE	Syntaxin-binding protein 1 (Protein unc-18 homolog 1) (Unc18-1) (Protein unc-18 homolog A) (Unc-18A)	Stxbp1	LAEQIATLCATLK	Phospho (ST)	1.16272
sp|O08599|STXB1_MOUSE	Syntaxin-binding protein 1 (Protein unc-18 homolog 1) (Unc18-1) (Protein unc-18 homolog A) (Unc-18A)	Stxbp1	AAHVFFTDSCPDALFNELVK	Phospho (ST)	1.13953
sp|O08599|STXB1_MOUSE	Syntaxin-binding protein 1 (Protein unc-18 homolog 1) (Unc18-1) (Protein unc-18 homolog A) (Unc-18A)	Stxbp1	LNKTDEEISS	Phospho (ST)	1.10515
sp|P01831|THY1_MOUSE	Thy-1 membrane glycoprotein (Thy-1 antigen) (CD antigen CD90)	Thy1	VTSLTACLVNQNLR	Phospho (ST)	1.17674	1.16926
sp|Q9QUI0|RHOA_MOUSE	Transforming protein RhoA	Rhoa	TCLLIVFSK	Phospho (ST)	1.16738
sp|P17751|TPIS_MOUSE	Triosephosphate isomerase (TIM) (EC 5.3.1.1) (Triose-phosphate isomerase)	Tpi1	VSHALAEGLGVIACIGEK	Phospho (ST)			1.49086
sp|P68369|TBA1A_MOUSE	Tubulin alpha-1A chain (Alpha-tubulin 1) (Alpha-tubulin isotype M-alpha-1) (Tubulin alpha-1 chain)	Tuba1a	TIQFVDWCPTGFK	Phospho (ST)	1.21541
sp|P68369|TBA1A_MOUSE	Tubulin alpha-1A chain (Alpha-tubulin 1) (Alpha-tubulin isotype M-alpha-1) (Tubulin alpha-1 chain)	Tuba1a	TIQFVDWCPTGFK	Phospho (ST)	2.20336
sp|P68368|TBA4A_MOUSE	Tubulin alpha-4A chain (Alpha-tubulin 4) (Alpha-tubulin isotype M-alpha-4) (Tubulin alpha-4 chain)	Tuba4a	SIQFVDWCPTGFK	Phospho (ST)	1.18281	1.24775
sp|P68368|TBA4A_MOUSE	Tubulin alpha-4A chain (Alpha-tubulin 4) (Alpha-tubulin isotype M-alpha-4) (Tubulin alpha-4 chain)	Tuba4a	TIGGGDDSFTTFFCETGAGK	Phospho (ST)	1.26725		1.51456
sp|P68368|TBA4A_MOUSE	Tubulin alpha-4A chain (Alpha-tubulin 4) (Alpha-tubulin isotype M-alpha-4) (Tubulin alpha-4 chain)	Tuba4a	SIQFVDWCPTGFK	Phospho (ST)	1.952
sp|Q9R0P9|UCHL1_MOUSE	Ubiquitin carboxyl-terminal hydrolase isozyme L1 (UCH-L1) (EC 3.4.19.12) (EC 6.-.-.-) (Neuron cytoplasmic protein 9.5) (PGP 9.5) (PGP9.5) (Ubiquitin thioesterase L1)	Uchl1	FADVLGLEEETLGSVPSPACALLLLFPLTAQHENFR	Phospho (ST)		1.78021
sp|P51863|VA0D1_MOUSE	V-type proton ATPase subunit d 1 (V-ATPase subunit d 1) (P39) (Physophilin) (V-ATPase 40 kDa accessory protein) (V-ATPase AC39 subunit) (Vacuolar proton pump subunit d 1)	Atp6v0d1	AGVLSQADYLNLVQCETLEDLK	Phospho (ST)	1.40207		1.4589
sp|Q60932-2|VDAC1_MOUSE	Voltage-dependent anion-selective channel protein 1 (VDAC-1) (mVDAC1) (Outer mitochondrial membrane protein porin 1) (Plasmalemmal porin) (Voltage-dependent anion-selective channel protein 5) (VDAC-5) (mVDAC5)	Vdac1	EHINLGCDVDFDIAGPSIR	Phospho (ST)	1.05868	1.07907	1.44846
sp|Q60932-2|VDAC1_MOUSE	Voltage-dependent anion-selective channel protein 1 (VDAC-1) (mVDAC1) (Outer mitochondrial membrane protein porin 1) (Plasmalemmal porin) (Voltage-dependent anion-selective channel protein 5) (VDAC-5) (mVDAC5)	Vdac1	YQVDPDACFSAK	Phospho (Y)		1.08994	1.6157
sp|Q60932-2|VDAC1_MOUSE	Voltage-dependent anion-selective channel protein 1 (VDAC-1) (mVDAC1) (Outer mitochondrial membrane protein porin 1) (Plasmalemmal porin) (Voltage-dependent anion-selective channel protein 5) (VDAC-5) (mVDAC5)	Vdac1	EHINLGCDVDFDIAGPSIR	Phospho (ST)		1.13541	1.73573
sp|Q60930|VDAC2_MOUSE	Voltage-dependent anion-selective channel protein 2 (VDAC-2) (mVDAC2) (Outer mitochondrial membrane protein porin 2) (Voltage-dependent anion-selective channel protein 6) (VDAC-6) (mVDAC6)	Vdac2	YKWCEYGLTFTEK	Phospho (ST)			1.52894

## Sheet: Intersection
UniProt accession	Protein name	Gene name (primary)	PepStr	mod	wt young stim/wt young unstim	young APP-KO stim/young wt stim	old APP-KO stim/young APP-KO stim
sp|P61982|1433G_MOUSE	14-3-3 protein gamma [Cleaved into: 14-3-3 protein gamma, N-terminally processed]	Ywhag	LGLALNYSVFYYEIQNAPEQACHLAK	Phospho (Y)	1.16876
sp|P61982|1433G_MOUSE	14-3-3 protein gamma [Cleaved into: 14-3-3 protein gamma, N-terminally processed]	Ywhag	ELEAVCQDVLSLLDNYLIK	Phospho (ST)		1.17963	1.19431
sp|P61982|1433G_MOUSE	14-3-3 protein gamma [Cleaved into: 14-3-3 protein gamma, N-terminally processed]	Ywhag	IEKELEAVCQDVLSLLDNYLIK	Phospho (ST)			1.37539
sp|P05064|ALDOA_MOUSE	Fructose-bisphosphate aldolase A (EC 4.1.2.13) (Aldolase 1) (Muscle-type aldolase)	Aldoa	ALANSLACQGK	Phospho (ST)	1.13568	1.3768	1.34109
sp|P05064|ALDOA_MOUSE	Fructose-bisphosphate aldolase A (EC 4.1.2.13) (Aldolase 1) (Muscle-type aldolase)	Aldoa	VNPCIGGVILFHETLYQK	Phospho (ST)			1.34164
sp|Q04447|KCRB_MOUSE	Creatine kinase B-type (EC 2.7.3.2) (B-CK) (Creatine kinase B chain)	Ckb	FCTGLTQIETLFK	Phospho (ST)	1.22625	1.24652	1.42052
sp|Q04447|KCRB_MOUSE	Creatine kinase B-type (EC 2.7.3.2) (B-CK) (Creatine kinase B chain)	Ckb	FCTGLTQIETLFK	Phospho (ST)	1.15064		1.46364
sp|P68368|TBA4A_MOUSE	Tubulin alpha-4A chain (Alpha-tubulin 4) (Alpha-tubulin isotype M-alpha-4) (Tubulin alpha-4 chain)	Tuba4a	SIQFVDWCPTGFK	Phospho (ST)	1.18281	1.24775
sp|P68368|TBA4A_MOUSE	Tubulin alpha-4A chain (Alpha-tubulin 4) (Alpha-tubulin isotype M-alpha-4) (Tubulin alpha-4 chain)	Tuba4a	TIGGGDDSFTTFFCETGAGK	Phospho (ST)	1.26725		1.51456
sp|P68368|TBA4A_MOUSE	Tubulin alpha-4A chain (Alpha-tubulin 4) (Alpha-tubulin isotype M-alpha-4) (Tubulin alpha-4 chain)	Tuba4a	SIQFVDWCPTGFK	Phospho (ST)	1.952
sp|P05202|AATM_MOUSE	Aspartate aminotransferase, mitochondrial (mAspAT) (EC 2.6.1.1) (EC 2.6.1.7) (Fatty acid-binding protein) (FABP-1) (Glutamate oxaloacetate transaminase 2) (Kynurenine aminotransferase 4) (Kynurenine aminotransferase IV) (Kynurenine--oxoglutarate transaminase 4) (Kynurenine--oxoglutarate transaminase IV) (Plasma membrane-associated fatty acid-binding protein) (FABPpm) (Transaminase A)	Got2	TCGFDFSGALEDISK	Phospho (ST)	1.01825		1.37274
sp|P05202|AATM_MOUSE	Aspartate aminotransferase, mitochondrial (mAspAT) (EC 2.6.1.1) (EC 2.6.1.7) (Fatty acid-binding protein) (FABP-1) (Glutamate oxaloacetate transaminase 2) (Kynurenine aminotransferase 4) (Kynurenine aminotransferase IV) (Kynurenine--oxoglutarate transaminase 4) (Kynurenine--oxoglutarate transaminase IV) (Plasma membrane-associated fatty acid-binding protein) (FABPpm) (Transaminase A)	Got2	IPEQSVLLLHACAHNPTGVDPRPEQWK	Phospho (ST)		1.36758
sp|P05202|AATM_MOUSE	Aspartate aminotransferase, mitochondrial (mAspAT) (EC 2.6.1.1) (EC 2.6.1.7) (Fatty acid-binding protein) (FABP-1) (Glutamate oxaloacetate transaminase 2) (Kynurenine aminotransferase 4) (Kynurenine aminotransferase IV) (Kynurenine--oxoglutarate transaminase 4) (Kynurenine--oxoglutarate transaminase IV) (Plasma membrane-associated fatty acid-binding protein) (FABPpm) (Transaminase A)	Got2	NLDKEYLPIGGLAEFCK	Phospho (Y)			1.36688
sp|P16858|G3P_MOUSE	Glyceraldehyde-3-phosphate dehydrogenase (GAPDH) (EC 1.2.1.12) (Peptidyl-cysteine S-nitrosylase GAPDH) (EC 2.6.99.-)	Gapdh	VPTPNVSVVDLTCR	Phospho (ST)	1.29917	1.25508	1.53746
sp|P16330-2|CN37_MOUSE	2',3'-cyclic-nucleotide 3'-phosphodiesterase (CNP) (CNPase) (EC 3.1.4.37)	Cnp	AHVTLGCAADVQPVQTGLDLLDILQQVK	Phospho (ST)	1.05832	0.984755
sp|P16330-2|CN37_MOUSE	2',3'-cyclic-nucleotide 3'-phosphodiesterase (CNP) (CNPase) (EC 3.1.4.37)	Cnp	AIFTGYYGK	Phospho (Y)	1.25904
sp|P16330|CN37_MOUSE	2',3'-cyclic-nucleotide 3'-phosphodiesterase (CNP) (CNPase) (EC 3.1.4.37)	Cnp	AHVTLGCAADVQPVQTGLDLLDILQQVK	Phospho (ST)			1.29093
sp|P16330-2|CN37_MOUSE	2',3'-cyclic-nucleotide 3'-phosphodiesterase (CNP) (CNPase) (EC 3.1.4.37)	Cnp	AHVTLGCAADVQPVQTGLDLLDILQQVK	Phospho (ST)		0.986406
sp|P16330|CN37_MOUSE	2',3'-cyclic-nucleotide 3'-phosphodiesterase (CNP) (CNPase) (EC 3.1.4.37)	Cnp	AIFTGYYGK	Phospho (Y)			1.31518
sp|P16330|CN37_MOUSE	2',3'-cyclic-nucleotide 3'-phosphodiesterase (CNP) (CNPase) (EC 3.1.4.37)	Cnp	AHVTLGCAADVQPVQTGLDLLDILQQVKGGSQGEAVGELPR	Phospho (ST)			1.94533
sp|O55131|SEPT7_MOUSE	Septin-7 (CDC10 protein homolog)	Sept7	STLINSLFLTDLYSPEYPGPSHR	Phospho (ST)	1.19335	1.17026	1.55306
sp|O55131|SEPT7_MOUSE	Septin-7 (CDC10 protein homolog)	Sept7	STLINSLFLTDLYSPEYPGPSHR	Phospho (ST)			1.71756
sp|P14094|AT1B1_MOUSE	Sodium/potassium-transporting ATPase subunit beta-1 (Sodium/potassium-dependent ATPase subunit beta-1)	Atp1b1	YNPNVLPVQCTGK	Phospho (Y)	1.16071	1.14753	1.35378
sp|P14094|AT1B1_MOUSE	Sodium/potassium-transporting ATPase subunit beta-1 (Sodium/potassium-dependent ATPase subunit beta-1)	Atp1b1	YNPNVLPVQCTGK	Phospho (Y)	1.14049	1.17423
sp|Q9DB20|ATPO_MOUSE	ATP synthase subunit O, mitochondrial (Oligomycin sensitivity conferral protein) (OSCP)	Atp5o	GEVPCTVTTASPLDDAVLSELK	Phospho (ST)	1.23376	1.30712	1.52985
sp|P06837|NEUM_MOUSE	Neuromodulin (Axonal membrane protein GAP-43) (Calmodulin-binding protein P-57) (Growth-associated protein 43)	Gap43	EGDGSATTDAAPATSPKAEEPSK	Phospho (ST)	1.09913	1.00716	1.21536
sp|P06837|NEUM_MOUSE	Neuromodulin (Axonal membrane protein GAP-43) (Calmodulin-binding protein P-57) (Growth-associated protein 43)	Gap43	EGDGSATTDAAPATSPKAEEPSK	Phospho (ST)		0.915709	1.38741
sp|P61264|STX1B_MOUSE	Syntaxin-1B	Stx1b	SAKDSDDEEEVVHVDR	Phospho (ST)	1.04768	1.06772	1.27457
sp|Q60932-2|VDAC1_MOUSE	Voltage-dependent anion-selective channel protein 1 (VDAC-1) (mVDAC1) (Outer mitochondrial membrane protein porin 1) (Plasmalemmal porin) (Voltage-dependent anion-selective channel protein 5) (VDAC-5) (mVDAC5)	Vdac1	EHINLGCDVDFDIAGPSIR	Phospho (ST)	1.05868	1.07907	1.60372
sp|Q60932-2|VDAC1_MOUSE	Voltage-dependent anion-selective channel protein 1 (VDAC-1) (mVDAC1) (Outer mitochondrial membrane protein porin 1) (Plasmalemmal porin) (Voltage-dependent anion-selective channel protein 5) (VDAC-5) (mVDAC5)	Vdac1	YQVDPDACFSAK	Phospho (Y)		1.08994	1.6157
sp|Q60932-2|VDAC1_MOUSE	Voltage-dependent anion-selective channel protein 1 (VDAC-1) (mVDAC1) (Outer mitochondrial membrane protein porin 1) (Plasmalemmal porin) (Voltage-dependent anion-selective channel protein 5) (VDAC-5) (mVDAC5)	Vdac1	EHINLGCDVDFDIAGPSIR	Phospho (ST)		1.13541	1.73573
sp|Q6PIC6|AT1A3_MOUSE	Sodium/potassium-transporting ATPase subunit alpha-3 (Na(+)/K(+) ATPase alpha-3 subunit) (EC 3.6.3.9) (Na(+)/K(+) ATPase alpha(III) subunit) (Sodium pump subunit alpha-3)	Atp1a3	VLGFCHYYLPEEQFPK	Phospho (Y)	1.1522	1.1737	1.44247
sp|Q6PIC6|AT1A3_MOUSE	Sodium/potassium-transporting ATPase subunit alpha-3 (Na(+)/K(+) ATPase alpha-3 subunit) (EC 3.6.3.9) (Na(+)/K(+) ATPase alpha(III) subunit) (Sodium pump subunit alpha-3)	Atp1a3	KYNTDCVQGLTHSK	Phospho (ST)	1.21919	1.22264	1.20425
sp|Q6PIC6|AT1A3_MOUSE	Sodium/potassium-transporting ATPase subunit alpha-3 (Na(+)/K(+) ATPase alpha-3 subunit) (EC 3.6.3.9) (Na(+)/K(+) ATPase alpha(III) subunit) (Sodium pump subunit alpha-3)	Atp1a3	YNTDCVQGLTHSK	Phospho (ST)	1.2544	0.994402	1.34584
sp|Q6PIC6|AT1A3_MOUSE	Sodium/potassium-transporting ATPase subunit alpha-3 (Na(+)/K(+) ATPase alpha-3 subunit) (EC 3.6.3.9) (Na(+)/K(+) ATPase alpha(III) subunit) (Sodium pump subunit alpha-3)	Atp1a3	YNTDCVQGLTHSK	Phospho (ST)	0.986729	1.25323	1.5159
sp|Q6PIC6|AT1A3_MOUSE	Sodium/potassium-transporting ATPase subunit alpha-3 (Na(+)/K(+) ATPase alpha-3 subunit) (EC 3.6.3.9) (Na(+)/K(+) ATPase alpha(III) subunit) (Sodium pump subunit alpha-3)	Atp1a3	ACVIHGTDLKDFTSEQIDEILQNHTEIVFAR	Phospho (ST)	1.19325	1.0642	1.49192
sp|Q6PIC6|AT1A3_MOUSE	Sodium/potassium-transporting ATPase subunit alpha-3 (Na(+)/K(+) ATPase alpha-3 subunit) (EC 3.6.3.9) (Na(+)/K(+) ATPase alpha(III) subunit) (Sodium pump subunit alpha-3)	Atp1a3	SSHTWVALSHIAGLCNR	Phospho (ST)		1.24929	1.51897
sp|Q6PIC6|AT1A3_MOUSE	Sodium/potassium-transporting ATPase subunit alpha-3 (Na(+)/K(+) ATPase alpha-3 subunit) (EC 3.6.3.9) (Na(+)/K(+) ATPase alpha(III) subunit) (Sodium pump subunit alpha-3)	Atp1a3	VLGFCHYYLPEEQFPK	Phospho (Y)	1.21129		1.35243
sp|Q6PIC6|AT1A3_MOUSE	Sodium/potassium-transporting ATPase subunit alpha-3 (Na(+)/K(+) ATPase alpha-3 subunit) (EC 3.6.3.9) (Na(+)/K(+) ATPase alpha(III) subunit) (Sodium pump subunit alpha-3)	Atp1a3	SPDCTHDNPLETR	Phospho (ST)	1.16165	1.07038
sp|Q6PIC6|AT1A3_MOUSE	Sodium/potassium-transporting ATPase subunit alpha-3 (Na(+)/K(+) ATPase alpha-3 subunit) (EC 3.6.3.9) (Na(+)/K(+) ATPase alpha(III) subunit) (Sodium pump subunit alpha-3)	Atp1a3	CATILLQGK	Phospho (ST)	1.03299
sp|Q6PIC6|AT1A3_MOUSE	Sodium/potassium-transporting ATPase subunit alpha-3 (Na(+)/K(+) ATPase alpha-3 subunit) (EC 3.6.3.9) (Na(+)/K(+) ATPase alpha(III) subunit) (Sodium pump subunit alpha-3)	Atp1a3	VLGFCHYYLPEEQFPK	Phospho (Y)	1.18283
sp|Q6PIC6|AT1A3_MOUSE	Sodium/potassium-transporting ATPase subunit alpha-3 (Na(+)/K(+) ATPase alpha-3 subunit) (EC 3.6.3.9) (Na(+)/K(+) ATPase alpha(III) subunit) (Sodium pump subunit alpha-3)	Atp1a3	CIELSSGSVK	Phospho (ST)		1.12475
sp|P14094|AT1B1_MOUSE	Sodium/potassium-transporting ATPase subunit beta-1 (Sodium/potassium-dependent ATPase subunit beta-1)	Atp1b1	YNPNVLPVQCTGK	Phospho (Y)	1.16071	1.14753	1.35378
sp|P14094|AT1B1_MOUSE	Sodium/potassium-transporting ATPase subunit beta-1 (Sodium/potassium-dependent ATPase subunit beta-1)	Atp1b1	YNPNVLPVQCTGK	Phospho (Y)	1.14049	1.17423
sp|Q8BPN8-2|DMXL2_MOUSE	DmX-like protein 2 (Rabconnectin-3)	Dmxl2	FGNVDADSPVEETIQDHSALK	Phospho (ST)	1.16189	1.13746	1.3947
sp|Q8BPN8-2|DMXL2_MOUSE	DmX-like protein 2 (Rabconnectin-3)	Dmxl2	QLDHESDDADREDEER	Phospho (ST)	1.2923
sp|Q62277|SYPH_MOUSE	Synaptophysin (BM89 antigen) (Major synaptic vesicle protein p38)	Syp	LHQVYFDAPSCVK	Phospho (Y)	1.17041	1.15192	1.25261
sp|Q62277|SYPH_MOUSE	Synaptophysin (BM89 antigen) (Major synaptic vesicle protein p38)	Syp	LHQVYFDAPSCVK	Phospho (Y)	1.19514	1.25028
sp|P63101|1433Z_MOUSE	14-3-3 protein zeta/delta (Protein kinase C inhibitor protein 1) (KCIP-1) (SEZ-2)	Ywhaz	DICNDVLSLLEK	Phospho (ST)	1.23016	1.20826	1.29672
sp|P63101|1433Z_MOUSE	14-3-3 protein zeta/delta (Protein kinase C inhibitor protein 1) (KCIP-1) (SEZ-2)	Ywhaz	LGLALNFSVFYYEILNSPEK	Phospho (ST)		1.18625	1.44289
sp|P63101|1433Z_MOUSE	14-3-3 protein zeta/delta (Protein kinase C inhibitor protein 1) (KCIP-1) (SEZ-2)	Ywhaz	LGLALNFSVFYYEILNSPEK	Phospho (ST)		1.22739	1.26312
sp|P63101|1433Z_MOUSE	14-3-3 protein zeta/delta (Protein kinase C inhibitor protein 1) (KCIP-1) (SEZ-2)	Ywhaz	LGLALNFSVFYYEILNSPEK	Phospho (ST)			1.26016
sp|P63101|1433Z_MOUSE	14-3-3 protein zeta/delta (Protein kinase C inhibitor protein 1) (KCIP-1) (SEZ-2)	Ywhaz	LGLALNFSVFYYEILNSPEK	Phospho (ST)			1.19899
sp|P63101|1433Z_MOUSE	14-3-3 protein zeta/delta (Protein kinase C inhibitor protein 1) (KCIP-1) (SEZ-2)	Ywhaz	LGLALNFSVFYYEILNSPEK	Phospho (ST)			1.39138
sp|P63101|1433Z_MOUSE	14-3-3 protein zeta/delta (Protein kinase C inhibitor protein 1) (KCIP-1) (SEZ-2)	Ywhaz	LGLALNFSVFYYEILNSPEK	Phospho (ST)			1.2616
sp|P63101|1433Z_MOUSE	14-3-3 protein zeta/delta (Protein kinase C inhibitor protein 1) (KCIP-1) (SEZ-2)	Ywhaz	LGLALNFSVFYYEILNSPEK	Phospho (ST)			1.38873
sp|P08249|MDHM_MOUSE	Malate dehydrogenase, mitochondrial (EC 1.1.1.37)	Mdh2	ETECTYFSTPLLLGK	Phospho (ST)	1.02706	1.08943	1.38445
sp|P08249|MDHM_MOUSE	Malate dehydrogenase, mitochondrial (EC 1.1.1.37)	Mdh2	EGVVECSFVQSK	Phospho (ST)	1.12758	1.06922	1.31318
sp|P08249|MDHM_MOUSE	Malate dehydrogenase, mitochondrial (EC 1.1.1.37)	Mdh2	TIIPLISQCTPK	Phospho (ST)	1.2391		1.55677
sp|P08249|MDHM_MOUSE	Malate dehydrogenase, mitochondrial (EC 1.1.1.37)	Mdh2	ETECTYFSTPLLLGK	Phospho (ST)			1.34737
sp|Q99KI0|ACON_MOUSE	Aconitate hydratase, mitochondrial (Aconitase) (EC 4.2.1.3) (Citrate hydro-lyase)	Aco2	CTTDHISAAGPWLK	Phospho (ST)	1.28068	1.3347	1.42978
sp|P11798|KCC2A_MOUSE	Calcium/calmodulin-dependent protein kinase type II subunit alpha (CaM kinase II subunit alpha) (CaMK-II subunit alpha) (EC 2.7.11.17)	Camk2a	ESSESTNTTIEDEDTKVR	Phospho (ST)	1.30039	1.26006	1.62134
sp|P11798|KCC2A_MOUSE	Calcium/calmodulin-dependent protein kinase type II subunit alpha (CaM kinase II subunit alpha) (CaMK-II subunit alpha) (EC 2.7.11.17)	Camk2a	LHDSISEEGHHYLIFDLVTGGELFEDIVAR	Phospho (ST)	1.21724	1.02607	1.51956
sp|Q68FD5|CLH1_MOUSE	Clathrin heavy chain 1	Cltc	IHEGCEEPATHNALAK	Phospho (ST)	1.12949	1.1491	1.19484
sp|Q68FD5|CLH1_MOUSE	Clathrin heavy chain 1	Cltc	DPHLACVAYER	Phospho (Y)	1.17202
sp|Q68FD5|CLH1_MOUSE	Clathrin heavy chain 1	Cltc	VIQCFAETGQVQK	Phospho (ST)	1.17666
sp|P20444|KPCA_MOUSE	Protein kinase C alpha type (PKC-A) (PKC-alpha) (EC 2.7.11.13)	Prkca	TFCGTPDYIAPEIIAYQPYGK	Phospho (Y)	1.39394		1.64728
sp|P20444|KPCA_MOUSE	Protein kinase C alpha type (PKC-A) (PKC-alpha) (EC 2.7.11.13)	Prkca	GQPVLTPPDQLVIANIDQSDFEGFSYVNPQFVHPILQSAV	Phospho (ST)	1.19587		1.5753
sp|P20444|KPCA_MOUSE	Protein kinase C alpha type (PKC-A) (PKC-alpha) (EC 2.7.11.13)	Prkca	GQPVLTPPDQLVIANIDQSDFEGFSYVNPQFVHPILQSAV	Phospho (ST)			1.39236
sp|P68404-2|KPCB_MOUSE	Protein kinase C beta type (PKC-B) (PKC-beta) (EC 2.7.11.13)	Prkcb	HPPVLTPPDQEVIR	Phospho (ST)	1.13133		1.40546
sp|P68404-2|KPCB_MOUSE	Protein kinase C beta type (PKC-B) (PKC-beta) (EC 2.7.11.13)	Prkcb	TFCGTPDYIAPEIIAYQPYGK	Phospho (Y)	1.39394		1.64728
sp|P68404-2|KPCB_MOUSE	Protein kinase C beta type (PKC-B) (PKC-beta) (EC 2.7.11.13)	Prkcb	NIDQSEFEGFSFVNSEFLKPEVK	Phospho (ST)	0.813829	0.730853
sp|P63318|KPCG_MOUSE	Protein kinase C gamma type (PKC-gamma) (EC 2.7.11.13)	Prkcg	TFCGTPDYIAPEIIAYQPYGK	Phospho (Y)	1.39394		1.64728
