# Supplementary material for: APP Deletion Accounts for Age-Dependent Changes in the Bioenergetic Metabolism and in Hyperphosphorylated CaMKII at Stimulated Hippocampal Presynaptic Active Zones
Source: Front Synaptic Neurosci. 2017 Jan 20;9:1. doi: 10.3389/fnsyn.2017.00001 (PMC5247443; doi:10.3389/fnsyn.2017.00001)
Supplement: Supplementary file 3 [file DataSheet_3.zip]

Archive with 6 entries (6 files):
- cluster1_c6_m1_75_standardised__05.txt
- cluster2_c6_m1_75_standardised__05.txt
- cluster3_c6_m1_75_standardised__05.txt
- cluster4_c6_m1_75_standardised__05.txt
- cluster5_c6_m1_75_standardised__05.txt
- cluster6_c6_m1_75_standardised__05.txt
