# Supplementary material for: APP Deletion Accounts for Age-Dependent Changes in the Bioenergetic Metabolism and in Hyperphosphorylated CaMKII at Stimulated Hippocampal Presynaptic Active Zones
Source: Front Synaptic Neurosci. 2017 Jan 20;9:1. doi: 10.3389/fnsyn.2017.00001 (PMC5247443; doi:10.3389/fnsyn.2017.00001)
Supplement: Supplementary file 3 [file DataSheet_3.zip › cluster3_c6_m1_75_standardised__05.txt]

unmapped:
Q8VD37	Sgip1	SH3-containing GRB2-like protein 3-interacting protein 1 (Endophilin-3-interacting protein)	Sgip1


Analysis Type:	PANTHER Overrepresentation Test (release 20150430)
Annotation Version and Release Date:	PANTHER version 10.0 Released 2015-05-15
Analyzed List:	Client Text Box Input (Mus musculus)
Reference List:	Mus musculus (all genes in database)
Bonferroni correction:	true
PANTHER GO-Slim Biological Process	Mus musculus - REFLIST (22320)	Client Text Box Input (65)	Client Text Box Input (expected)	Client Text Box Input (over/under)	Client Text Box Input (fold Enrichment)	Client Text Box Input (P-value)
Unclassified (UNCLASSIFIED)	9561	9	27.84	-	.32	0.00E00
cellular component organization (GO:0016043)	1185	18	3.45	+	 > 5	1.10E-06
anatomical structure morphogenesis (GO:0009653)	584	13	1.70	+	 > 5	2.73E-06
cellular component organization or biogenesis (GO:0071840)	1298	18	3.78	+	4.76	4.49E-06
cell cycle (GO:0007049)	1128	14	3.28	+	4.26	8.26E-04
muscle contraction (GO:0006936)	225	7	.66	+	 > 5	9.76E-04
cellular process (GO:0009987)	7033	38	20.48	+	1.86	1.48E-03
cellular component morphogenesis (GO:0032989)	466	9	1.36	+	 > 5	1.85E-03
mitosis (GO:0007067)	365	7	1.06	+	 > 5	2.10E-02

UniProt	Gene names  (primary )	Protein names	Gene names
P68369	Tuba1a	Tubulin alpha-1A chain (Alpha-tubulin 1) (Alpha-tubulin isotype M-alpha-1) (Tubulin alpha-1 chain)	Tuba1a Tuba1
P68368	Tuba4a	Tubulin alpha-4A chain (Alpha-tubulin 4) (Alpha-tubulin isotype M-alpha-4) (Tubulin alpha-4 chain)	Tuba4a Tuba4
Q9CYT6	Cap2	Adenylyl cyclase-associated protein 2 (CAP 2)	Cap2
Q9ES97	Rtn3	Reticulon-3	Rtn3
Q8VD37	Sgip1	SH3-containing GRB2-like protein 3-interacting protein 1 (Endophilin-3-interacting protein)	Sgip1
P14873	Map1b	Microtubule-associated protein 1B (MAP-1B) (MAP1(X)) (MAP1.2) [Cleaved into: MAP1B heavy chain; MAP1 light chain LC1]	Map1b Mtap1b Mtap5
P57780	Actn4	Alpha-actinin-4 (Non-muscle alpha-actinin 4)	Actn4
P16054	Prkce	Protein kinase C epsilon type (EC 2.7.11.13) (nPKC-epsilon)	Prkce Pkce Pkcea
Q9CWZ7	Napg	Gamma-soluble NSF attachment protein (SNAP-gamma) (N-ethylmaleimide-sensitive factor attachment protein gamma)	Napg Snapg
P35564	Canx	Calnexin	Canx
P63044	Vamp2	Vesicle-associated membrane protein 2 (VAMP-2) (Synaptobrevin-2)	Vamp2 Syb2
Q9JLZ3	Auh	Methylglutaconyl-CoA hydratase, mitochondrial (EC 4.2.1.18) (AU-specific RNA-binding enoyl-CoA hydratase) (AU-binding enoyl-CoA hydratase) (muAUH)	Auh
P12382	Pfkl	ATP-dependent 6-phosphofructokinase, liver type (ATP-PFK) (PFK-L) (EC 2.7.1.11) (6-phosphofructokinase type B) (Phosphofructo-1-kinase isozyme B) (PFK-B) (Phosphohexokinase)	Pfkl Pfk-l Pfkb
P57746	Atp6v1d	V-type proton ATPase subunit D (V-ATPase subunit D) (V-ATPase 28 kDa accessory protein) (Vacuolar proton pump subunit D)	Atp6v1d Atp6m Vatd
Q3UVX5	Grm5	Metabotropic glutamate receptor 5 (mGluR5)	Grm5 Gprc1e Mglur5
Q9Z268	Rasal1	RasGAP-activating-like protein 1 (RAS protein activator like 1) (Ras GTPase-activating-like protein)	Rasal1 Rasal
Q9JHU4	Dync1h1	Cytoplasmic dynein 1 heavy chain 1 (Cytoplasmic dynein heavy chain 1) (Dynein heavy chain, cytosolic)	Dync1h1 Dhc1 Dnch1 Dnchc1 Dyhc
Q8K183	Pdxk	Pyridoxal kinase (EC 2.7.1.35) (Pyridoxine kinase)	Pdxk Pkh
Q64010	Crk	Adapter molecule crk (Proto-oncogene c-Crk) (p38)	Crk Crko
P13595	Ncam1	Neural cell adhesion molecule 1 (N-CAM-1) (NCAM-1) (CD antigen CD56)	Ncam1 Ncam
Q8K021	Scamp1	Secretory carrier-associated membrane protein 1 (Secretory carrier membrane protein 1)	Scamp1
Q9DB05	Napa	Alpha-soluble NSF attachment protein (SNAP-alpha) (N-ethylmaleimide-sensitive factor attachment protein alpha)	Napa Snapa
P62814	Atp6v1b2	V-type proton ATPase subunit B, brain isoform (V-ATPase subunit B 2) (Endomembrane proton pump 58 kDa subunit) (Vacuolar proton pump subunit B 2)	Atp6v1b2 Atp6b2 Vat2
Q9QYR6	Map1a	Microtubule-associated protein 1A (MAP-1A) [Cleaved into: MAP1A heavy chain; MAP1 light chain LC2]	Map1a Mtap1 Mtap1a
Q7TSJ2	Map6	Microtubule-associated protein 6 (MAP-6) (Stable tubule-only polypeptide) (STOP)	Map6 Mtap6
P35802	Gpm6a	Neuronal membrane glycoprotein M6-a (M6a)	Gpm6a M6a
Q9JLB0	Mpp6	MAGUK p55 subfamily member 6 (Dlgh4 protein) (P55T protein) (Protein associated with Lin-7 2)	Mpp6 Dlgh4 Pals2
P50518	Atp6v1e1	V-type proton ATPase subunit E 1 (V-ATPase subunit E 1) (V-ATPase 31 kDa subunit) (p31) (Vacuolar proton pump subunit E 1)	Atp6v1e1 Atp6e Atp6e2
P50516	Atp6v1a	V-type proton ATPase catalytic subunit A (V-ATPase subunit A) (EC 3.6.3.14) (V-ATPase 69 kDa subunit) (Vacuolar proton pump subunit alpha)	Atp6v1a Atp6a1 Atp6a2 Atp6v1a1
P45376	Akr1b1	Aldose reductase (AR) (EC 1.1.1.21) (Aldehyde reductase)	Akr1b1 Akr1b3 Aldor1 Aldr1
Q61879	Myh10	Myosin-10 (Cellular myosin heavy chain, type B) (Myosin heavy chain 10) (Myosin heavy chain, non-muscle IIb) (Non-muscle myosin heavy chain B) (NMMHC-B) (Non-muscle myosin heavy chain IIb) (NMMHC II-b) (NMMHC-IIB)	Myh10
Q60605	Myl6	Myosin light polypeptide 6 (17 kDa myosin light chain) (LC17) (Myosin light chain 3) (MLC-3) (Myosin light chain alkali 3) (Myosin light chain A3) (Smooth muscle and nonmuscle myosin light chain alkali 6)	Myl6 Myln
Q61735	Cd47	Leukocyte surface antigen CD47 (Integrin-associated protein) (IAP) (CD antigen CD47)	Cd47
Q9R0N7	Syt7	Synaptotagmin-7 (Synaptotagmin VII) (SytVII)	Syt7
Q8BVE3	Atp6v1h	V-type proton ATPase subunit H (V-ATPase subunit H) (Vacuolar proton pump subunit H)	Atp6v1h
Q8R5M8	Cadm1	Cell adhesion molecule 1 (Immunoglobulin superfamily member 4) (IgSF4) (Nectin-like protein 2) (NECL-2) (Spermatogenic immunoglobulin superfamily) (SgIgSF) (Synaptic cell adhesion molecule) (SynCAM) (Tumor suppressor in lung cancer 1) (TSLC-1)	Cadm1 Igsf4 Necl2 Ra175 Syncam SynCam1 Tslc1
P08551	Nefl	Neurofilament light polypeptide (NF-L) (68 kDa neurofilament protein) (Neurofilament triplet L protein)	Nefl Nf68 Nfl
P08553	Nefm	Neurofilament medium polypeptide (NF-M) (160 kDa neurofilament protein) (Neurofilament 3) (Neurofilament triplet M protein)	Nefm Nef3 Nfm
P20357	Map2	Microtubule-associated protein 2 (MAP-2)	Map2 Mtap2
Q99KJ8	Dctn2	Dynactin subunit 2 (50 kDa dynein-associated polypeptide) (Dynactin complex 50 kDa subunit) (DCTN-50) (Growth cone membrane protein 23-48K) (GMP23-48K) (p50 dynamitin)	Dctn2
Q8VDD5	Myh9	Myosin-9 (Cellular myosin heavy chain, type A) (Myosin heavy chain 9) (Myosin heavy chain, non-muscle IIa) (Non-muscle myosin heavy chain A) (NMMHC-A) (Non-muscle myosin heavy chain IIa) (NMMHC II-a) (NMMHC-IIA)	Myh9
Q9ERD7	Tubb3	Tubulin beta-3 chain	Tubb3
P20444	Prkca	Protein kinase C alpha type (PKC-A) (PKC-alpha) (EC 2.7.11.13)	Prkca Pkca
Q99P72	Rtn4	Reticulon-4 (Neurite outgrowth inhibitor) (Nogo protein)	Rtn4 Kiaa0886 Nogo
Q99104	Myo5a	Unconventional myosin-Va (Dilute myosin heavy chain, non-muscle)	Myo5a Dilute
P46660	Ina	Alpha-internexin (Alpha-Inx) (66 kDa neurofilament protein) (NF-66) (Neurofilament-66)	Ina
Q99L43	Cds2	Phosphatidate cytidylyltransferase 2 (EC 2.7.7.41) (CDP-DAG synthase 2) (CDP-DG synthase 2) (CDP-diacylglycerol synthase 2) (CDS 2) (CDP-diglyceride pyrophosphorylase 2) (CDP-diglyceride synthase 2) (CTP:phosphatidate cytidylyltransferase 2)	Cds2
P40142	Tkt	Transketolase (TK) (EC 2.2.1.1) (P68)	Tkt
Q8BRT1	Clasp2	CLIP-associating protein 2 (Cytoplasmic linker-associated protein 2)	Clasp2 Kiaa0627
P04925	Prnp	Major prion protein (PrP) (PrP27-30) (PrP33-35C) (CD antigen CD230)	Prnp Prn-p Prp
O88342	Wdr1	WD repeat-containing protein 1 (Actin-interacting protein 1) (AIP1)	Wdr1
Q8VDQ8	Sirt2	NAD-dependent protein deacetylase sirtuin-2 (EC 3.5.1.-) (Regulatory protein SIR2 homolog 2) (SIR2-like protein 2) (mSIR2L2)	Sirt2 Sir2l2
P63005	Pafah1b1	Platelet-activating factor acetylhydrolase IB subunit alpha (Lissencephaly-1 protein) (LIS-1) (PAF acetylhydrolase 45 kDa subunit) (PAF-AH 45 kDa subunit) (PAF-AH alpha) (PAFAH alpha)	Pafah1b1 Lis-1 Lis1 Pafaha
P17183	Eno2	Gamma-enolase (EC 4.2.1.11) (2-phospho-D-glycerate hydro-lyase) (Enolase 2) (Neural enolase) (Neuron-specific enolase) (NSE)	Eno2 Eno-2
P19246	Nefh	Neurofilament heavy polypeptide (NF-H) (200 kDa neurofilament protein) (Neurofilament triplet H protein)	Nefh Kiaa0845 Nfh
P48758	Cbr1	Carbonyl reductase [NADPH] 1 (EC 1.1.1.184) (15-hydroxyprostaglandin dehydrogenase [NADP(+)]) (EC 1.1.1.197) (NADPH-dependent carbonyl reductase 1) (Prostaglandin 9-ketoreductase) (Prostaglandin-E(2) 9-reductase) (EC 1.1.1.189)	Cbr1 Cbr
Q9QXS1	Plec	Plectin (PCN) (PLTN) (Plectin-1) (Plectin-6)	Plec Plec1
Q9EPJ9	Arfgap1	ADP-ribosylation factor GTPase-activating protein 1 (ARF GAP 1) (ADP-ribosylation factor 1 GTPase-activating protein) (ARF1 GAP) (ARF1-directed GTPase-activating protein)	Arfgap1 Arf1gap
Q3THE2	Myl12b	Myosin regulatory light chain 12B (Myosin regulatory light chain 2-B, smooth muscle isoform) (Myosin regulatory light chain 20 kDa) (MLC20) (Myosin regulatory light chain MRLC2)	Myl12b Mrlc2 Mylc2b
P05132	Prkaca	cAMP-dependent protein kinase catalytic subunit alpha (PKA C-alpha) (EC 2.7.11.11)	Prkaca Pkaca
P03995	Gfap	Glial fibrillary acidic protein (GFAP)	Gfap
Q04447	Ckb	Creatine kinase B-type (EC 2.7.3.2) (B-CK) (Creatine kinase B chain)	Ckb Ckbb
Q8K0T0	Rtn1	Reticulon-1 (Neuroendocrine-specific protein)	Rtn1 Nsp
P31324	Prkar2b	cAMP-dependent protein kinase type II-beta regulatory subunit	Prkar2b
Q60676	Ppp5c	Serine/threonine-protein phosphatase 5 (PP5) (EC 3.1.3.16) (Protein phosphatase T) (PPT)	Ppp5c
Q3UHL1	Camkv	CaM kinase-like vesicle-associated protein	Camkv
