# Supplementary material for: APP Deletion Accounts for Age-Dependent Changes in the Bioenergetic Metabolism and in Hyperphosphorylated CaMKII at Stimulated Hippocampal Presynaptic Active Zones
Source: Front Synaptic Neurosci. 2017 Jan 20;9:1. doi: 10.3389/fnsyn.2017.00001 (PMC5247443; doi:10.3389/fnsyn.2017.00001)
Supplement: Supplementary file 3 [file DataSheet_3.zip › cluster5_c6_m1_75_standardised__05.txt]

Analysis Type:	PANTHER Overrepresentation Test (release 20150430)
Annotation Version and Release Date:	PANTHER version 10.0 Released 2015-05-15
Analyzed List:	Client Text Box Input (Mus musculus)
Reference List:	Mus musculus (all genes in database)
Bonferroni correction:	true
PANTHER GO-Slim Biological Process	Mus musculus - REFLIST (22320)	Client Text Box Input (35)	Client Text Box Input (expected)	Client Text Box Input (over/under)	Client Text Box Input (fold Enrichment)	Client Text Box Input (P-value)
Unclassified (UNCLASSIFIED)	9561	8	14.99	-	.53	0.00E00
oxidative phosphorylation (GO:0006119)	58	9	.09	+	 > 5	7.93E-14
respiratory electron transport chain (GO:0022904)	228	10	.36	+	 > 5	3.98E-10
generation of precursor metabolites and energy (GO:0006091)	290	10	.45	+	 > 5	4.13E-09

UniProt	Gene names  (primary )	Protein names	Gene names
P99024	Tubb5	Tubulin beta-5 chain	Tubb5
O35658	C1qbp	Complement component 1 Q subcomponent-binding protein, mitochondrial (GC1q-R protein) (Glycoprotein gC1qBP) (C1qBP)	C1qbp Gc1qbp
P56391	Cox6b1	Cytochrome c oxidase subunit 6B1 (Cytochrome c oxidase subunit VIb isoform 1) (COX VIb-1)	Cox6b1 Cox6b
Q9CQ69	Uqcrq	Cytochrome b-c1 complex subunit 8 (Complex III subunit 8) (Complex III subunit VIII) (Ubiquinol-cytochrome c reductase complex 9.5 kDa protein) (Ubiquinol-cytochrome c reductase complex ubiquinone-binding protein QP-C)	Uqcrq
Q9CQ75	Ndufa2	NADH dehydrogenase [ubiquinone] 1 alpha subcomplex subunit 2 (Complex I-B8) (CI-B8) (NADH-ubiquinone oxidoreductase B8 subunit)	Ndufa2
P23818	Gria1	Glutamate receptor 1 (GluR-1) (AMPA-selective glutamate receptor 1) (GluR-A) (GluR-K1) (Glutamate receptor ionotropic, AMPA 1) (GluA1)	Gria1 Glur1
Q9CQH3	Ndufb5	NADH dehydrogenase [ubiquinone] 1 beta subcomplex subunit 5, mitochondrial (Complex I-SGDH) (CI-SGDH) (NADH-ubiquinone oxidoreductase SGDH subunit)	Ndufb5
Q8VHW2	Cacng8	Voltage-dependent calcium channel gamma-8 subunit (Neuronal voltage-gated calcium channel gamma-8 subunit) (Transmembrane AMPAR regulatory protein gamma-8) (TARP gamma-8)	Cacng8
Q9CPP6	Ndufa5	NADH dehydrogenase [ubiquinone] 1 alpha subcomplex subunit 5 (Complex I subunit B13) (Complex I-13kD-B) (CI-13kD-B) (NADH-ubiquinone oxidoreductase 13 kDa-B subunit)	Ndufa5
P97300	Nptn	Neuroplastin (Stromal cell-derived receptor 1) (SDR-1)	Nptn Sdfr1 Sdr1
Q06185	Atp5i	ATP synthase subunit e, mitochondrial (ATPase subunit e)	Atp5i Atp5k Lfm-1 Lfm1
Q68FF6	Git1	ARF GTPase-activating protein GIT1 (ARF GAP GIT1) (G protein-coupled receptor kinase-interactor 1) (GRK-interacting protein 1)	Git1
P19096	Fasn	Fatty acid synthase (EC 2.3.1.85) [Includes: [Acyl-carrier-protein] S-acetyltransferase (EC 2.3.1.38); [Acyl-carrier-protein] S-malonyltransferase (EC 2.3.1.39); 3-oxoacyl-[acyl-carrier-protein] synthase (EC 2.3.1.41); 3-oxoacyl-[acyl-carrier-protein] reductase (EC 1.1.1.100); 3-hydroxyacyl-[acyl-carrier-protein] dehydratase (EC 4.2.1.59); Enoyl-[acyl-carrier-protein] reductase (EC 1.3.1.39); Oleoyl-[acyl-carrier-protein] hydrolase (EC 3.1.2.14)]	Fasn
P12787	Cox5a	Cytochrome c oxidase subunit 5A, mitochondrial (Cytochrome c oxidase polypeptide Va)	Cox5a
Q9CRB9	Chchd3	MICOS complex subunit Mic19 (Coiled-coil-helix-coiled-coil-helix domain-containing protein 3)	Chchd3 Mic19
Q91ZJ5	Ugp2	UTP--glucose-1-phosphate uridylyltransferase (EC 2.7.7.9) (UDP-glucose pyrophosphorylase) (UDPGP) (UGPase)	Ugp2
Q99LX0	Park7	Protein deglycase DJ-1 (EC 3.1.2.-) (EC 3.5.1.-) (Parkinson disease protein 7 homolog)	Park7
P97450	Atp5j	ATP synthase-coupling factor 6, mitochondrial (ATPase subunit F6)	Atp5j
P15105	Glul	Glutamine synthetase (GS) (EC 6.3.1.2) (Glutamate decarboxylase) (EC 4.1.1.15) (Glutamate--ammonia ligase)	Glul Glns
P19536	Cox5b	Cytochrome c oxidase subunit 5B, mitochondrial (Cytochrome c oxidase polypeptide Vb)	Cox5b
P00405	Mtco2	Cytochrome c oxidase subunit 2 (Cytochrome c oxidase polypeptide II)	Mtco2 COII mt-Co2
P63321	Rala	Ras-related protein Ral-A	Rala Ral Ral-a
Q9CPQ8	Atp5l	ATP synthase subunit g, mitochondrial (ATPase subunit g)	Atp5l
Q9D855	Uqcrb	Cytochrome b-c1 complex subunit 7 (Complex III subunit 7) (Complex III subunit VII) (Ubiquinol-cytochrome c reductase complex 14 kDa protein)	Uqcrb
F6SEU4	Syngap1	Ras/Rap GTPase-activating protein SynGAP (Neuronal RasGAP) (Synaptic Ras GTPase-activating protein 1) (Synaptic Ras-GAP 1)	Syngap1
Q60930	Vdac2	Voltage-dependent anion-selective channel protein 2 (VDAC-2) (mVDAC2) (Outer mitochondrial membrane protein porin 2) (Voltage-dependent anion-selective channel protein 6) (VDAC-6) (mVDAC6)	Vdac2 Vdac6
P17665	Cox7c	Cytochrome c oxidase subunit 7C, mitochondrial (Cytochrome c oxidase polypeptide VIIc)	Cox7c Cox7c1
Q9CXZ1	Ndufs4	NADH dehydrogenase [ubiquinone] iron-sulfur protein 4, mitochondrial (Complex I-18 kDa) (CI-18 kDa) (Complex I-AQDQ) (CI-AQDQ) (NADH-ubiquinone oxidoreductase 18 kDa subunit)	Ndufs4
O54991	Cntnap1	Contactin-associated protein 1 (Caspr) (Caspr1) (MHDNIV) (NCP1) (Neurexin IV) (Neurexin-4) (Paranodin)	Cntnap1 Nrxn4
Q9D3D9	Atp5d	ATP synthase subunit delta, mitochondrial (F-ATPase delta subunit)	Atp5d
O70318	Epb41l2	Band 4.1-like protein 2 (Generally expressed protein 4.1) (4.1G)	Epb41l2 Epb4.1l2
Q9JIA1	Lgi1	Leucine-rich glioma-inactivated protein 1	Lgi1
P61027	Rab10	Ras-related protein Rab-10	Rab10
Q9Z218	Dpp6	Dipeptidyl aminopeptidase-like protein 6 (DPPX) (Dipeptidyl aminopeptidase-related protein) (Dipeptidyl peptidase 6) (Dipeptidyl peptidase IV-like protein) (Dipeptidyl peptidase VI) (DPP VI)	Dpp6 Dpp-6
P52503	Ndufs6	NADH dehydrogenase [ubiquinone] iron-sulfur protein 6, mitochondrial (Complex I-13kD-A) (CI-13kD-A) (NADH-ubiquinone oxidoreductase 13 kDa-A subunit)	Ndufs6 Ip13
