# Supplementary material for: APP Deletion Accounts for Age-Dependent Changes in the Bioenergetic Metabolism and in Hyperphosphorylated CaMKII at Stimulated Hippocampal Presynaptic Active Zones
Source: Front Synaptic Neurosci. 2017 Jan 20;9:1. doi: 10.3389/fnsyn.2017.00001 (PMC5247443; doi:10.3389/fnsyn.2017.00001)
Supplement: Supplementary file 3 [file DataSheet_3.zip › cluster6_c6_m1_75_standardised__05.txt]

Analysis Type:	PANTHER Overrepresentation Test (release 20150430)
Annotation Version and Release Date:	PANTHER version 10.0 Released 2015-05-15
Analyzed List:	Client Text Box Input (Mus musculus)
Reference List:	Mus musculus (all genes in database)
Bonferroni correction:	true
PANTHER GO-Slim Biological Process	Mus musculus - REFLIST (22320)	Client Text Box Input (28)	Client Text Box Input (expected)	Client Text Box Input (over/under)	Client Text Box Input (fold Enrichment)	Client Text Box Input (P-value)
Unclassified (UNCLASSIFIED)	9561	7	11.99	-	.58	0.00E00
vesicle-mediated transport (GO:0016192)	891	7	1.12	+	 > 5	2.01E-02

UniProt	Gene names  (primary )	Protein names	Gene names
Q9JJV2	Pfn2	Profilin-2 (Profilin II)	Pfn2
Q9QUI0	Rhoa	Transforming protein RhoA	Rhoa Arha Arha2
P26645	Marcks	Myristoylated alanine-rich C-kinase substrate (MARCKS)	Marcks Macs
Q61699	Hsph1	Heat shock protein 105 kDa (42 degrees C-HSP) (Heat shock 110 kDa protein) (Heat shock-related 100 kDa protein E7I) (HSP-E7I)	Hsph1 Hsp105 Hsp110 Kiaa0201
Q08331	Calb2	Calretinin (CR)	Calb2
P61161	Actr2	Actin-related protein 2 (Actin-like protein 2)	Actr2 Arp2
Q6P1F6	Ppp2r2a	Serine/threonine-protein phosphatase 2A 55 kDa regulatory subunit B alpha isoform (PP2A subunit B isoform B55-alpha) (PP2A subunit B isoform PR55-alpha) (PP2A subunit B isoform R2-alpha) (PP2A subunit B isoform alpha)	Ppp2r2a
P62962	Pfn1	Profilin-1 (Profilin I)	Pfn1
P23506	Pcmt1	Protein-L-isoaspartate(D-aspartate) O-methyltransferase (PIMT) (EC 2.1.1.77) (L-isoaspartyl protein carboxyl methyltransferase) (Protein L-isoaspartyl/D-aspartyl methyltransferase) (Protein-beta-aspartate methyltransferase)	Pcmt1
Q61644	Pacsin1	Protein kinase C and casein kinase substrate in neurons protein 1 (Syndapin-1)	Pacsin1 Pacsin
O89053	Coro1a	Coronin-1A (Coronin-like protein A) (Clipin-A) (Coronin-like protein p57) (Tryptophan aspartate-containing coat protein) (TACO)	Coro1a Coro1
P31938	Map2k1	Dual specificity mitogen-activated protein kinase kinase 1 (MAP kinase kinase 1) (MAPKK 1) (EC 2.7.12.2) (ERK activator kinase 1) (MAPK/ERK kinase 1) (MEK 1)	Map2k1 Mek1 Prkmk1
Q62420	Sh3gl2	Endophilin-A1 (Endophilin-1) (SH3 domain protein 2A) (SH3 domain-containing GRB2-like protein 2) (SH3p4)	Sh3gl2 Sh3d2a
Q8BPN8	Dmxl2	DmX-like protein 2 (Rabconnectin-3)	Dmxl2 Kiaa0856
Q9CVB6	Arpc2	Actin-related protein 2/3 complex subunit 2 (Arp2/3 complex 34 kDa subunit) (p34-ARC)	Arpc2
Q6P9K9	Nrxn3	Neurexin-3 (Neurexin III-alpha) (Neurexin-3-alpha)	Nrxn3
Q9D898	Arpc5l	Actin-related protein 2/3 complex subunit 5-like protein (Arp2/3 complex 16 kDa subunit 2) (ARC16-2)	Arpc5l
Q7TQF7	Amph	Amphiphysin	Amph Amph1
Q9JIS5	Sv2a	Synaptic vesicle glycoprotein 2A (Synaptic vesicle protein 2) (Synaptic vesicle protein 2A) (Calcium regulator SV2A)	Sv2a Kiaa0736 Sv2
Q60864	Stip1	Stress-induced-phosphoprotein 1 (STI1) (mSTI1) (Hsc70/Hsp90-organizing protein) (Hop)	Stip1
P63011	Rab3a	Ras-related protein Rab-3A	Rab3a
O88935	Syn1	Synapsin-1 (Synapsin I)	Syn1 Syn-1
Q6R891	Ppp1r9b	Neurabin-2 (Neurabin-II) (Protein phosphatase 1 regulatory subunit 9B) (Spinophilin)	Ppp1r9b
P17182	Eno1	Alpha-enolase (EC 4.2.1.11) (2-phospho-D-glycerate hydro-lyase) (Enolase 1) (Non-neural enolase) (NNE)	Eno1 Eno-1
Q8CHC4	Synj1	Synaptojanin-1 (EC 3.1.3.36) (Synaptic inositol 1,4,5-trisphosphate 5-phosphatase 1)	Synj1 Kiaa0910
Q8CHH9	Sept8	Septin-8	Sept8 Kiaa0202
Q7TQI3	Otub1	Ubiquitin thioesterase OTUB1 (EC 3.4.19.12) (Deubiquitinating enzyme OTUB1) (OTU domain-containing ubiquitin aldehyde-binding protein 1) (Otubain-1) (Ubiquitin-specific-processing protease OTUB1)	Otub1
Q64332	Syn2	Synapsin-2 (Synapsin II)	Syn2
